# Supplementary material for: Haspin balances the ratio of asymmetric cell division through Wnt5a and regulates cell fate decisions in mouse embryonic stem cells
Source: Cell Death Discov. 2023 Aug 23;9:307. doi: 10.1038/s41420-023-01604-w (PMC10447528; doi:10.1038/s41420-023-01604-w)
Supplement: Supplementary file 7 — Supplemental Table S1 [file 41420_2023_1604_MOESM7_ESM.xlsx]

## Sheet: Sheet1
Primer	Seq(5'-3')
Haspin-KO PCR	Seq(5'-3')
Haspin-F	ATCCCTCTCTCGGGCTCTTGA
Haspin-R	GGGCGAGGCCGGAGAGCTGAA
Haspin gRNA	Seq(5'-3')
Haspin gRNA-1	TTTCTGTTTGAAACGCCGGG
Haspin gRNA-2	CAGCGACAGTAACGAGTCGC
sgRNA1-F	CACCGTTTCTGTTTGAAACGCCGGG
sgRNA1-R	AAACCGGTCGGGTACCCGGCTCTTC
sgRNA2-F	CACCGCAGCGACAGTAACGAGTCGC
sgRNA2-R	AAACGCGACTCGTTACTGTCGCTGC
siRNA	Seq(5'-3')
Haspin siRNA-1	CAGACAAGATTCTGAATAA
Haspin siRNA-3	GGAATCGTGTTGTGAAAGA
Wnt5a siRNA-1	GGACAATACTTCTGTCTTT
Wnt5a siRNA-2	CCACGCTAAGGGTTCCTAT
qPCR primers	Seq(5'-3')
GAPDH-F	TGACCTCAACTACATGGTCTACA
GAPDH-R	CTTCCCATTCTCGGCCTTG
Haspin-F	TCGGGTACCCGGCTCTTTCG
Haspin-R	TGCTGCTGAAGGCGCGCTTC
Nanog-F	AAAGGATGAAGTGCAAGCGGTG
Nanog-R	GGGATACTCCACTGGTGCTGAG
Oct4-F	TCACTCACATCGCCAATCAGCT
Oct4-R	GAAAGGTGTCCCTGTAGCCTCA
Sox2-F	CGTGGTTACCTCTTCCTCCCAC
Sox2-R	CGGGGAGGTACATGCTGATCAT
Klf4-F	ACTATGCAGGCTGTGGCAAAAC
Klf4-R	TAGTGCCTGGTCAGTTCATCCG
Nestin-F	GGGCCAGCACTCTTAGCTTTGATA
Nestin-R	TGAGCCTTCAGGGCTATCCAG
Sox9-F	CTGAAGGGCTACGACTGGAC
Sox9-R	TACTGGTCTGCCAGCTTCCT
Fgf5-F	AATATTTGCTGTGTCTCAGG
Fgf5-R	TAAATTTGGCACTTGCATGG
Otx2-F	CATGATGTCTTATCTAAAGCAACCG
Otx2-R	GTCGAGCTGTGCCCTAGTA
Sox1-F	CCAAGATGCACAACTCGGAG
Sox1-R	CTCTTGGCCTCGTCGATGAA
Pax6-F	ACCAGTGTCTACCAGCCAATCC
Pax6-R	GCACGAGTATGAGGAGGTCTGA
Hand1-F	CACCACCTACCACCGCAGTA
Hand1-R	CCTTCTTGGGTCCTGAGCCTTT
Brachyury-F	TCTCTGGTCTGTGAGCAATGGT
Brachyury-R	TGCGTCAGTGGTGTGTAATGTG
Mixl1-F	TCCTCCATTGCCCTGCTCCT
Mixl1-R	ACGCCTCCTCCAGTCATGCT
T-F	GAACAGCTCTCCAACCTATG
T-R	AGACTGGGATACTGGCTAGAG
Pdgfra-F	CTTTGTGCCTCTCGGGATGA
Pdgfra-R	AGGTTACTTGAGTCTCCGGATCTG
Gata4-F	CAGCAGCAGCAGTGAAGAGATG
Gata4-R	ACCAGGCTGTTCCAAGAGTCC
Gata6-F	TCTACACAAGCGACCACCTCAG
Gata6-R	GCCAGAGCACACCAAGAATCC
Sox17-F	GGACACGACTGCGGAGTGAA
Sox17-R	GGTCGGCAACCGTCAAATG
Foxa2-F	GTCGTCCGAGCAGCAACATC
Foxa2-R	GGGTAGTGCATGACCTGTTCGTAG
Gsc-F	CCCGGTTCTGTACTGGTGTC
Gsc-R	AGCTGCTCATCGGTGAAGAT
Wnt3a-F	CTCCTCTCGGATACCTCTTAGTG
Wnt3a-R	CCAAGGACCACCAGATCGG
Wnt5a-F	CAACTGGCAGGACTTTCTCAA
Wnt5a-R	CCTTCTCCAATGTACTGCATGTG
Ccnd2-F	ACCTCCCGCAGTGTTCCTATT
Ccnd2-R	CACAGACCTCTAGCATCCAGG
Serpinf1-F	CCAACTTCGGCTACGATCTGT
Serpinf1-R	TCTGTTCGATGTTCAGCTCCC
Pax2-F	AAGCCCGGAGTGATTGGTG
Pax2-R	CAGGCGAACATAGTCGGGTT
c-Myb-F	AGACCCCGACACAGCATCTA
c-Myb-R	TAGTTTTCCCCAAGTGACGCT
Foxm1-F	CAGAATGCCCCGAGTGAAACA
Foxm1-R	GTGGGGTGGTTGATAATCTTGAT
ChIP-qPCR primer	Seq(5'-3')
Wnt5a-F	GCTCAGTGCTTTTGCTTTGA
Wnt5a-R	CAAAGGACAGAGAAGCCACC
