# Supplementary material for: Haspin balances the ratio of asymmetric cell division through Wnt5a and regulates cell fate decisions in mouse embryonic stem cells
Source: Cell Death Discov. 2023 Aug 23;9:307. doi: 10.1038/s41420-023-01604-w (PMC10447528; doi:10.1038/s41420-023-01604-w)
Supplement: Supplementary file 8 — Supplemental Table S2 [file 41420_2023_1604_MOESM8_ESM.xlsx]

## Sheet: Sheet1
geneID	GeneSymbol	length	WT1.rawreads	WT1.FPKM	WT2.rawreads	WT2.FPKM	KO1.rawreads	KO1.FPKM	KO2.rawreads	KO2.FPKM	baseMean	log2FoldChange	lfcSE	stat	pvalue	padj	Regulation	Chr	Start	End	Strand	Description	GO_BP	GO_CC	GO_MF	KO	Pathway
ENSMUSG00000001506	Col1a1	6563	1063	7.42	575	5.02	24	0.26	24	0.25	354.572	-4.61634	0.273966	-16.8501	1.05e-63	1.56e-59	Down	11	94936224	94953042	+	collagen%2C type I%2C alpha 1 [Source:MGI Symbol%3BAcc:MGI:88467]	GO:0010812:negative regulation of cell-substrate adhesion;GO:0007601:visual perception;GO:0070208:protein heterotrimerization;GO:0001957:intramembranous ossification;GO:0071230:cellular response to amino acid stimulus;GO:0034505:tooth mineralization;GO:0015031:protein transport;GO:0030199:collagen fibril organization;GO:0007605:sensory perception of sound;GO:0001958:endochondral ossification;GO:0…	GO:0005615:extracellular space;GO:0005584:collagen type I trimer;GO:0005737:cytoplasm;	GO:0046872:metal ion binding;GO:0048407:platelet-derived growth factor binding;GO:0005201:extracellular matrix structural constituent;GO:0042802:identical protein binding;	K06236	;ko04151 PI3K-Akt signaling pathway;ko04510 Focal adhesion;ko04512 ECM-receptor interaction;ko04611 Platelet activation;ko04926 Relaxin signaling pathway;ko04933 AGE-RAGE signaling pathway in diabetic complications;ko04974 Protein digestion and absorption;ko05146 Amoebiasis;ko05165 Human papillomavirus infection;ko05205 Proteoglycans in cancer;
ENSMUSG00000029661	Col1a2	12426	645	2.38	419	1.93	7	0.04	7	0.04	227.617	-5.78569	0.425808	-13.5875	4.75e-42	3.54e-38	Down	6	4504814	4541544	+	collagen%2C type I%2C alpha 2 [Source:MGI Symbol%3BAcc:MGI:88468]	GO:0070208:protein heterotrimerization;GO:0043589:skin morphogenesis;GO:0008217:regulation of blood pressure;GO:0001501:skeletal system development;GO:0030199:collagen fibril organization;GO:0007179:transforming growth factor beta receptor signaling pathway;GO:0071230:cellular response to amino acid stimulus;GO:0001568:blood vessel development;GO:0007266:Rho protein signal transduction;GO:0071495…	GO:0070062:extracellular exosome;GO:0005615:extracellular space;GO:0005584:collagen type I trimer;GO:0005581:collagen trimer;GO:0005578:proteinaceous extracellular matrix;	GO:0030674:protein binding, bridging;GO:0042802:identical protein binding;GO:0046332:SMAD binding;GO:0048407:platelet-derived growth factor binding;GO:0005515:protein binding;GO:0046872:metal ion binding;GO:0005201:extracellular matrix structural constituent;	K06236	;ko04151 PI3K-Akt signaling pathway;ko04510 Focal adhesion;ko04512 ECM-receptor interaction;ko04611 Platelet activation;ko04926 Relaxin signaling pathway;ko04933 AGE-RAGE signaling pathway in diabetic complications;ko04974 Protein digestion and absorption;ko05146 Amoebiasis;ko05165 Human papillomavirus infection;ko05205 Proteoglycans in cancer;
ENSMUSG00000031375	Bgn	6099	621	4.66	312	2.93	18	0.21	22	0.25	204.864	-4.06218	0.317425	-12.7973	1.7e-37	8.45e-34	Down	X	73483602	73495933	+	biglycan [Source:MGI Symbol%3BAcc:MGI:88158]	GO:0001974:blood vessel remodeling;GO:0019800:peptide cross-linking via chondroitin 4-sulfate glycosaminoglycan;	GO:0009986:cell surface;GO:0042383:sarcolemma;GO:0005578:proteinaceous extracellular matrix;GO:0030133:transport vesicle;GO:0005622:intracellular;	GO:0050840:extracellular matrix binding;GO:0005539:glycosaminoglycan binding;	K08118	-
ENSMUSG00000026042	Col5a2	9591	781	3.73	427	2.55	62	0.45	53	0.38	284.694	-2.91815	0.230389	-12.6662	9.1e-37	3.4e-33	Down	1	45374321	45503282	-	collagen%2C type V%2C alpha 2 [Source:MGI Symbol%3BAcc:MGI:88458]	GO:0001501:skeletal system development;GO:0001503:ossification;GO:0043588:skin development;GO:0030199:collagen fibril organization;GO:0071230:cellular response to amino acid stimulus;GO:0048592:eye morphogenesis;	GO:0005581:collagen trimer;GO:0005588:collagen type V trimer;	GO:0046332:SMAD binding;GO:0046872:metal ion binding;GO:0005201:extracellular matrix structural constituent;	K19721	;ko04974 Protein digestion and absorption;
ENSMUSG00000032332	Col12a1	15228	831	2.5	501	1.89	4	0.02	2	0.01	280.426	-7.32654	0.614886	-11.9153	9.85e-33	2.94e-29	Down	9	79598991	79718831	-	collagen%2C type XII%2C alpha 1 [Source:MGI Symbol%3BAcc:MGI:88448]	GO:0007155:cell adhesion;	GO:0005595:collagen type XII trimer;GO:0005615:extracellular space;GO:0070062:extracellular exosome;	-	K08132	;ko04974 Protein digestion and absorption;
ENSMUSG00000040152	Thbs1	6073	1953	14.73	1073	10.12	68	0.79	48	0.55	663.447	-4.22914	0.363615	-11.6308	2.87e-31	7.15e-28	Down	2	118111876	118127133	+	thrombospondin 1 [Source:MGI Symbol%3BAcc:MGI:98737]	GO:0006954:inflammatory response;GO:0016525:negative regulation of angiogenesis;GO:0043032:positive regulation of macrophage activation;GO:0043652:engulfment of apoptotic cell;GO:0003417:growth plate cartilage development;GO:0045727:positive regulation of translation;GO:0009749:response to glucose;GO:0002581:negative regulation of antigen processing and presentation of peptide or polysaccharide a…	GO:0070062:extracellular exosome;GO:0005577:fibrinogen complex;GO:0031091:platelet alpha granule;GO:0009897:external side of plasma membrane;	GO:0070051:fibrinogen binding;GO:0008201:heparin binding;GO:0070052:collagen V binding;GO:0005178:integrin binding;GO:0017134:fibroblast growth factor binding;GO:0001968:fibronectin binding;GO:0030169:low-density lipoprotein particle binding;GO:0001786:phosphatidylserine binding;GO:0005509:calcium ion binding;GO:0043236:laminin binding;	K16857	;ko04015 Rap1 signaling pathway;ko04115 p53 signaling pathway;ko04145 Phagosome;ko04151 PI3K-Akt signaling pathway;ko04350 TGF-beta signaling pathway;ko04510 Focal adhesion;ko04512 ECM-receptor interaction;ko05144 Malaria;ko05165 Human papillomavirus infection;ko05205 Proteoglycans in cancer;ko05206 MicroRNAs in cancer;ko05219 Bladder cancer;
ENSMUSG00000058147	Xlr3c	1584	488	14.11	412	14.9	905	40.21	830	36.3	694.745	1.39056	0.121074	11.4852	1.57e-30	3.34e-27	Ups	X	73254540	73265390	-	X-linked lymphocyte-regulated 3C [Source:MGI Symbol%3BAcc:MGI:3047103]	-	-	-	-	-
ENSMUSG00000022665	Ccdc80	4293	409	4.36	220	2.94	7	0.11	6	0.1	134.541	-5.12072	0.468222	-10.9365	7.71e-28	1.44e-24	Down	16	45093402	45128077	+	coiled-coil domain containing 80 [Source:MGI Symbol%3BAcc:MGI:1915146]	GO:0010811:positive regulation of cell-substrate adhesion;GO:0030198:extracellular matrix organization;	GO:0005614:interstitial matrix;GO:0005604:basement membrane;	GO:0008201:heparin binding;GO:0001968:fibronectin binding;	-	-
ENSMUSG00000002020	Ltbp2	8184	473	2.65	240	1.68	29	0.25	17	0.14	161.079	-3.47481	0.322233	-10.7835	4.12e-27	6.83e-24	Down	12	84783212	84876532	-	latent transforming growth factor beta binding protein 2 [Source:MGI Symbol%3BAcc:MGI:99502]	GO:0030502:negative regulation of bone mineralization;GO:0060349:bone morphogenesis;GO:0007179:transforming growth factor beta receptor signaling pathway;GO:0032331:negative regulation of chondrocyte differentiation;GO:0060430:lung saccule development;GO:0045780:positive regulation of bone resorption;	GO:0070062:extracellular exosome;GO:0005615:extracellular space;GO:0005578:proteinaceous extracellular matrix;	GO:0005509:calcium ion binding;GO:0019838:growth factor binding;GO:0008201:heparin binding;	K08023	-
ENSMUSG00000028364	Tnc	7772	494	2.91	303	2.23	3	0.03	3	0.03	168.655	-6.58708	0.625122	-10.5373	5.82e-26	8.68e-23	Down	4	63959785	64047015	-	tenascin C [Source:MGI Symbol%3BAcc:MGI:101922]	GO:0014012:peripheral nervous system axon regeneration;GO:0071774:response to fibroblast growth factor;GO:0008284:positive regulation of cell proliferation;GO:0007162:negative regulation of cell adhesion;GO:0060739:mesenchymal-epithelial cell signaling involved in prostate gland development;GO:0009612:response to mechanical stimulus;GO:0060048:cardiac muscle contraction;GO:0042475:odontogenesis o…	GO:0005861:troponin complex;GO:0005615:extracellular space;GO:0005604:basement membrane;GO:0005614:interstitial matrix;	GO:0042803:protein homodimerization activity;GO:0031014:troponin T binding;GO:0045545:syndecan binding;GO:0001968:fibronectin binding;GO:0048306:calcium-dependent protein binding;GO:0051015:actin filament binding;GO:0005509:calcium ion binding;GO:0031013:troponin I binding;	K06252	;ko04151 PI3K-Akt signaling pathway;ko04510 Focal adhesion;ko04512 ECM-receptor interaction;ko05165 Human papillomavirus infection;ko05206 MicroRNAs in cancer;
ENSMUSG00000090714	Zscan4d	2272	395	7.96	294	7.41	719	22.27	596	18.17	526.829	1.38318	0.141327	9.78713	1.28e-22	1.74e-19	Ups	7	11161374	11166159	-	zinc finger and SCAN domain containing 4D [Source:MGI Symbol%3BAcc:MGI:3645954]	GO:0045950:negative regulation of mitotic recombination;GO:0006357:regulation of transcription from RNA polymerase II promoter;GO:0048863:stem cell differentiation;GO:0010833:telomere maintenance via telomere lengthening;GO:0016032:viral process;	GO:0000784:nuclear chromosome, telomeric region;GO:0005737:cytoplasm;	GO:0008270:zinc ion binding;GO:0003677:DNA binding;GO:0003700:sequence-specific DNA binding transcription factor activity;	K09230	-
ENSMUSG00000050107	Haspin	2810	875	14.26	619	12.62	149	3.73	209	5.15	419.33	-1.60401	0.170422	-9.41202	4.87e-21	5.19e-18	Down	11	73135485	73138294	-	histone H3 associated protein kinase [Source:MGI Symbol%3BAcc:MGI:1194498]	GO:0007064:mitotic sister chromatid cohesion;GO:2000751:histone H3-T3 phosphorylation involved in chromosome passenger complex localization to kinetochore;GO:0090231:regulation of spindle checkpoint;GO:0071459:protein localization to chromosome, centromeric region;	GO:0005813:centrosome;GO:0005819:spindle;GO:0005694:chromosome;GO:0005737:cytoplasm;GO:0005634:nucleus;	GO:0072354:histone kinase activity (H3-T3 specific);GO:0003677:DNA binding;GO:0005524:ATP binding;	K16315	-
ENSMUSG00000014599	Csf1	5281	367	3.18	198	2.15	31	0.41	15	0.2	130.79	-3.14422	0.334745	-9.39288	5.84e-21	5.81e-18	Down	3	107741048	107760469	-	colony stimulating factor 1 (macrophage) [Source:MGI Symbol%3BAcc:MGI:1339753]	GO:0010628:positive regulation of gene expression;GO:0002158:osteoclast proliferation;GO:0030278:regulation of ossification;GO:0048873:homeostasis of number of cells within a tissue;GO:0003006:developmental process involved in reproduction;GO:0010744:positive regulation of macrophage derived foam cell differentiation;GO:0040018:positive regulation of multicellular organism growth;GO:0045657:posit…	GO:0005615:extracellular space;GO:0016021:integral component of membrane;GO:0043235:receptor complex;GO:0048471:perinuclear region of cytoplasm;GO:0005886:plasma membrane;	GO:0005157:macrophage colony-stimulating factor receptor binding;GO:0008083:growth factor activity;GO:0005125:cytokine activity;GO:0042803:protein homodimerization activity;	K05453	;ko04010 MAPK signaling pathway;ko04014 Ras signaling pathway;ko04015 Rap1 signaling pathway;ko04060 Cytokine-cytokine receptor interaction;ko04061 Viral protein interaction with cytokine and cytokine receptor;ko04151 PI3K-Akt signaling pathway;ko04380 Osteoclast differentiation;ko04640 Hematopoietic cell lineage;ko04668 TNF signaling pathway;ko05010 Alzheimer disease;ko05022 Pathways of neurodeg…
ENSMUSG00000017466	Timp2	3896	353	4.15	194	2.85	20	0.36	33	0.59	129.248	-2.89232	0.319662	-9.04806	1.46e-19	1.09e-16	Down	11	118301069	118355740	-	tissue inhibitor of metalloproteinase 2 [Source:MGI Symbol%3BAcc:MGI:98753]	GO:0007417:central nervous system development;GO:0010951:negative regulation of endopeptidase activity;GO:0045930:negative regulation of mitotic cell cycle;GO:0045762:positive regulation of adenylate cyclase activity;GO:0032487:regulation of Rap protein signal transduction;GO:0007283:spermatogenesis;GO:0007568:aging;GO:0046580:negative regulation of Ras protein signal transduction;GO:0071310:cell…	GO:0005604:basement membrane;GO:0030426:growth cone;GO:0005615:extracellular space;GO:0009986:cell surface;GO:0043025:neuronal cell body;GO:0005634:nucleus;	GO:0005178:integrin binding;GO:0008047:enzyme activator activity;GO:0046872:metal ion binding;GO:0008191:metalloendopeptidase inhibitor activity;	-	-
ENSMUSG00000069049	Eif2s3y	4161	1041	11.46	954	13.14	240	4.06	339	5.64	595.622	-1.34688	0.157097	-8.57355	1e-17	6.81e-15	Down	Y	1010543	1028847	+	eukaryotic translation initiation factor 2%2C subunit 3%2C structural gene Y-linked [Source:MGI Symbol%3BAcc:MGI:1349430]	GO:0006413:translational initiation;	-	GO:0003924:GTPase activity;GO:0005525:GTP binding;GO:0003743:translation initiation factor activity;	K03242	;ko03013 RNA transport;
ENSMUSG00000034205	Loxl2	5405	235	1.99	128	1.36	2	0.03	6	0.08	77.8493	-5.02862	0.591224	-8.50543	1.81e-17	1.17e-14	Down	14	69609068	69695834	+	lysyl oxidase-like 2 [Source:MGI Symbol%3BAcc:MGI:2137913]	-	-	-	K00280	-
ENSMUSG00000064080	Fbln2	6370	808	5.81	429	3.86	19	0.21	8	0.09	264.804	-5.04029	0.598747	-8.41807	3.83e-17	2.29e-14	Down	6	91212455	91272540	+	fibulin 2 [Source:MGI Symbol%3BAcc:MGI:95488]	GO:0010811:positive regulation of cell-substrate adhesion;	GO:0005578:proteinaceous extracellular matrix;	GO:0050840:extracellular matrix binding;GO:0005509:calcium ion binding;GO:0005515:protein binding;	K17307	-
ENSMUSG00000068220	Lgals1	903	1431	72.58	944	59.9	430	33.52	390	29.92	737.06	-1.07346	0.129159	-8.31118	9.48e-17	5.21e-14	Down	15	78926725	78930465	+	lectin%2C galactose binding%2C soluble 1 [Source:MGI Symbol%3BAcc:MGI:96777]	GO:0031295:T cell costimulation;GO:0007157:heterophilic cell-cell adhesion via plasma membrane cell adhesion molecules;GO:0002317:plasma cell differentiation;GO:0045445:myoblast differentiation;GO:0034120:positive regulation of erythrocyte aggregation;GO:0043123:positive regulation of I-kappaB kinase/NF-kappaB signaling;GO:0010812:negative regulation of cell-substrate adhesion;GO:0010977:negative…	GO:0005615:extracellular space;GO:0005737:cytoplasm;GO:0009986:cell surface;GO:0005578:proteinaceous extracellular matrix;GO:0005634:nucleus;	GO:0004871:signal transducer activity;GO:0005534:galactose binding;GO:0043236:laminin binding;GO:0016936:galactoside binding;GO:0001948:glycoprotein binding;GO:0030395:lactose binding;GO:0042803:protein homodimerization activity;	K06830	-
ENSMUSG00000057836	Xlr3a	4045	367	4.16	353	5	587	10.21	627	10.74	506.727	1.18974	0.143214	8.30744	9.78e-17	5.21e-14	Ups	X	73086293	73097095	-	X-linked lymphocyte-regulated 3A [Source:MGI Symbol%3BAcc:MGI:109506]	-	-	-	-	-
ENSMUSG00000024529	Lox	4778	1215	11.65	657	7.88	0	0	0	0	389.317	-11.8345	1.49597	-7.91095	2.55e-15	1.19e-12	Down	18	52516067	52529867	-	lysyl oxidase [Source:MGI Symbol%3BAcc:MGI:96817]	GO:0042060:wound healing;GO:0030324:lung development;GO:0055114:oxidation-reduction process;GO:0048545:response to steroid hormone;GO:0048251:elastic fiber assembly;GO:0030199:collagen fibril organization;GO:0001568:blood vessel development;	GO:0005581:collagen trimer;GO:0005634:nucleus;	GO:0005507:copper ion binding;GO:0004720:protein-lysine 6-oxidase activity;GO:0005515:protein binding;	K00277	-
ENSMUSG00000020044	Timp3	8144	399	2.24	174	1.22	33	0.29	39	0.33	138.692	-2.5014	0.317511	-7.87815	3.32e-15	1.5e-12	Down	10	86300372	86349506	+	tissue inhibitor of metalloproteinase 3 [Source:MGI Symbol%3BAcc:MGI:98754]	GO:0051045:negative regulation of membrane protein ectodomain proteolysis;GO:0007417:central nervous system development;GO:0043627:response to estrogen;GO:0071310:cellular response to organic substance;GO:0051593:response to folic acid;GO:0007568:aging;GO:0042246:tissue regeneration;GO:0009612:response to mechanical stimulus;	GO:0005604:basement membrane;GO:0005737:cytoplasm;	GO:0046872:metal ion binding;GO:0008191:metalloendopeptidase inhibitor activity;	K16866	;ko05205 Proteoglycans in cancer;ko05206 MicroRNAs in cancer;
ENSMUSG00000050708	Ftl1	1340	937	32.02	545	23.3	232	12.19	171	8.84	426.148	-1.40911	0.182123	-7.73712	1.02e-14	4.34e-12	Down	7	45457944	45459884	-	ferritin light polypeptide 1 [Source:MGI Symbol%3BAcc:MGI:95589]	-	GO:0008043:intracellular ferritin complex;GO:0005737:cytoplasm;	GO:0005506:iron ion binding;GO:0042802:identical protein binding;	K13625	;ko04216 Ferroptosis;ko04217 Necroptosis;ko04978 Mineral absorption;
ENSMUSG00000073125	Xlr3b	3780	522	6.32	335	5.08	681	12.68	615	11.27	555.473	1.05725	0.140354	7.53278	4.97e-14	1.81e-11	Ups	X	73192207	73202930	+	X-linked lymphocyte-regulated 3B [Source:MGI Symbol%3BAcc:MGI:109505]	-	-	-	-	-
ENSMUSG00000058328	Xlr5a	1843	162	4.03	128	3.98	272	10.39	297	11.16	226.604	1.42059	0.192978	7.36138	1.82e-13	6.32e-11	Ups	X	73107635	73292976	-	X-linked lymphocyte-regulated 5A [Source:MGI Symbol%3BAcc:MGI:3574108]	-	-	-	-	-
ENSMUSG00000054272	Zscan4c	2276	307	6.18	176	4.43	429	13.27	389	11.84	337.802	1.22694	0.177755	6.90245	5.11e-12	1.38e-09	Ups	7	11005745	11010547	+	zinc finger and SCAN domain containing 4C [Source:MGI Symbol%3BAcc:MGI:2685243]	GO:0045950:negative regulation of mitotic recombination;GO:0006357:regulation of transcription from RNA polymerase II promoter;GO:0048863:stem cell differentiation;GO:0010833:telomere maintenance via telomere lengthening;GO:0016032:viral process;	GO:0000784:nuclear chromosome, telomeric region;GO:0005737:cytoplasm;	GO:0008270:zinc ion binding;GO:0003677:DNA binding;GO:0003700:sequence-specific DNA binding transcription factor activity;	K09230	-
ENSMUSG00000026043	Col3a1	9816	152	0.71	132	0.77	2	0.01	1	0.01	61.5482	-6.12388	0.887436	-6.90064	5.18e-12	1.38e-09	Down	1	45311538	45349706	+	collagen%2C type III%2C alpha 1 [Source:MGI Symbol%3BAcc:MGI:88453]	GO:0042060:wound healing;GO:0009314:response to radiation;GO:0018149:peptide cross-linking;GO:0048565:digestive tract development;GO:0007229:integrin-mediated signaling pathway;GO:0050777:negative regulation of immune response;GO:0007507:heart development;GO:0007160:cell-matrix adhesion;GO:0043588:skin development;GO:0030199:collagen fibril organization;GO:0007179:transforming growth factor beta …	GO:0005586:collagen type III trimer;GO:0005615:extracellular space;	GO:0046872:metal ion binding;GO:0046332:SMAD binding;GO:0048407:platelet-derived growth factor binding;GO:0005178:integrin binding;GO:0005201:extracellular matrix structural constituent;	K19720;K06236	;ko04611 Platelet activation;ko04926 Relaxin signaling pathway;ko04933 AGE-RAGE signaling pathway in diabetic complications;ko04974 Protein digestion and absorption;ko05146 Amoebiasis;;ko04151 PI3K-Akt signaling pathway;ko04510 Focal adhesion;ko04512 ECM-receptor interaction;ko04611 Platelet activation;ko04926 Relaxin signaling pathway;ko04933 AGE-RAGE signaling pathway in diabetic complications;…
ENSMUSG00000035783	Acta2	2196	1215	25.34	716	18.68	44	1.41	85	2.68	440.976	-3.42928	0.500017	-6.85832	6.97e-12	1.82e-09	Down	19	34241090	34255590	-	actin%2C alpha 2%2C smooth muscle%2C aorta [Source:MGI Symbol%3BAcc:MGI:87909]	GO:0014829:vascular smooth muscle contraction;GO:0008217:regulation of blood pressure;	GO:0030485:smooth muscle contractile fiber;GO:0015629:actin cytoskeleton;	GO:0005524:ATP binding;	K12313	;ko04270 Vascular smooth muscle contraction;ko04371 Apelin signaling pathway;ko04926 Relaxin signaling pathway;
ENSMUSG00000101609	Kcnq1ot1	93092	331	0.16	303	0.19	488	0.37	460	0.34	410.614	1.01917	0.149551	6.8149	9.43e-12	2.35e-09	Ups	7	143203458	143296549	-	KCNQ1 overlapping transcript 1 [Source:MGI Symbol%3BAcc:MGI:1926855]	-	-	-	-	-
ENSMUSG00000072479	Xlr5b	1744	153	4.02	130	4.27	241	9.73	308	12.23	219.656	1.40071	0.206465	6.78421	1.17e-11	2.77e-09	Ups	X	73148796	73158872	+	X-linked lymphocyte-regulated 5B [Source:MGI Symbol%3BAcc:MGI:3574109]	-	-	-	-	-
ENSMUSG00000109969	Zscan4-ps3	2277	208	4.18	180	4.53	418	12.92	294	8.94	289.023	1.31671	0.194334	6.77547	1.24e-11	2.89e-09	Ups	7	11609308	11614112	+	zinc finger and SCAN domain containing 4%2C pseudogene 3 [Source:MGI Symbol%3BAcc:MGI:3708489]	GO:0045950:negative regulation of mitotic recombination;GO:0006357:regulation of transcription from RNA polymerase II promoter;GO:0048863:stem cell differentiation;GO:0010833:telomere maintenance via telomere lengthening;GO:0016032:viral process;	GO:0000784:nuclear chromosome, telomeric region;GO:0005737:cytoplasm;	GO:0008270:zinc ion binding;GO:0003677:DNA binding;GO:0003700:sequence-specific DNA binding transcription factor activity;	K09230	-
ENSMUSG00000026532	Spta1	9691	166	0.78	151	0.89	300	2.18	259	1.85	229.867	1.25768	0.194649	6.46127	1.04e-10	2.01e-08	Ups	1	174172776	174248450	+	spectrin alpha%2C erythrocytic 1 [Source:MGI Symbol%3BAcc:MGI:98385]	GO:0030097:hemopoiesis;GO:0032092:positive regulation of protein binding;GO:0008360:regulation of cell shape;GO:0006779:porphyrin-containing compound biosynthetic process;GO:0007009:plasma membrane organization;GO:0042102:positive regulation of T cell proliferation;GO:0002260:lymphocyte homeostasis;GO:0051693:actin filament capping;	GO:0014731:spectrin-associated cytoskeleton;GO:0016020:membrane;GO:0008091:spectrin;GO:0032437:cuticular plate;	GO:0005509:calcium ion binding;GO:0046982:protein heterodimerization activity;GO:0003779:actin binding;	K06114	;ko04210 Apoptosis;
ENSMUSG00000095936	Zscan4e	1793	197	5.03	146	4.67	390	15.31	254	9.81	259.019	1.35896	0.21128	6.43204	1.26e-10	2.41e-08	Ups	7	11306378	11310682	-	zinc finger and SCAN domain containing 4E [Source:MGI Symbol%3BAcc:MGI:3643613]	GO:0045950:negative regulation of mitotic recombination;GO:0006357:regulation of transcription from RNA polymerase II promoter;GO:0007566:embryo implantation;GO:0048863:stem cell differentiation;GO:0010833:telomere maintenance via telomere lengthening;GO:0016032:viral process;	GO:0000784:nuclear chromosome, telomeric region;GO:0005737:cytoplasm;	GO:0008270:zinc ion binding;GO:0003677:DNA binding;GO:0003700:sequence-specific DNA binding transcription factor activity;	K09230	-
ENSMUSG00000023885	Thbs2	7003	106	0.69	78	0.64	4	0.04	1	0.01	40.3812	-4.74951	0.744925	-6.37582	1.82e-10	3.44e-08	Down	17	14665500	14694235	-	thrombospondin 2 [Source:MGI Symbol%3BAcc:MGI:98738]	GO:0016525:negative regulation of angiogenesis;GO:0007155:cell adhesion;GO:0051965:positive regulation of synapse assembly;	GO:0005604:basement membrane;	GO:0005509:calcium ion binding;GO:0005515:protein binding;GO:0008201:heparin binding;	K04659	;ko04145 Phagosome;ko04151 PI3K-Akt signaling pathway;ko04510 Focal adhesion;ko04512 ECM-receptor interaction;ko05144 Malaria;ko05165 Human papillomavirus infection;
ENSMUSG00000110097	Zscan4a	2279	333	6.69	290	7.29	536	16.55	406	12.34	405.929	1.03707	0.163698	6.33529	2.37e-10	4.42e-08	Ups	7	10794242	10799057	-	zinc finger and SCAN domain containing 4A [Source:MGI Symbol%3BAcc:MGI:3708481]	GO:0045950:negative regulation of mitotic recombination;GO:0006357:regulation of transcription from RNA polymerase II promoter;GO:0048863:stem cell differentiation;GO:0010833:telomere maintenance via telomere lengthening;GO:0016032:viral process;	GO:0000784:nuclear chromosome, telomeric region;GO:0005737:cytoplasm;	GO:0008270:zinc ion binding;GO:0003677:DNA binding;GO:0003700:sequence-specific DNA binding transcription factor activity;	K09230	-
ENSMUSG00000062369	Usp17lb	1561	122	3.58	74	2.72	229	10.33	180	7.99	159.48	1.52255	0.240807	6.3227	2.57e-10	4.68e-08	Ups	7	104840257	104842603	-	ubiquitin specific peptidase 17-like B [Source:MGI Symbol%3BAcc:MGI:3051498]	GO:0016579:protein deubiquitination;GO:0006508:proteolysis;	-	GO:0004843:ubiquitin-specific protease activity;	K11845	-
ENSMUSG00000067768	Xlr4b	2560	132	2.36	118	2.64	213	5.86	236	6.39	183.699	1.28622	0.213175	6.03363	1.6e-09	2.69e-07	Ups	X	73214333	73222453	+	X-linked lymphocyte-regulated 4B [Source:MGI Symbol%3BAcc:MGI:1350975]	-	-	-	-	-
ENSMUSG00000037411	Serpine1	3876	1339	15.82	662	9.79	157	2.85	118	2.11	493.765	-2.37903	0.394952	-6.0236	1.71e-09	2.83e-07	Down	5	137061504	137072268	-	serine (or cysteine) peptidase inhibitor%2C clade E%2C member 1 [Source:MGI Symbol%3BAcc:MGI:97608]	GO:0001300:chronological cell aging;GO:0071258:cellular response to gravity;GO:0061044:negative regulation of vascular wound healing;GO:0051384:response to glucocorticoid;GO:0045766:positive regulation of angiogenesis;GO:0045861:negative regulation of proteolysis;GO:0051918:negative regulation of fibrinolysis;GO:0010469:regulation of receptor activity;GO:0042593:glucose homeostasis;GO:0010757:neg…	GO:0005615:extracellular space;GO:0031012:extracellular matrix;	GO:0004867:serine-type endopeptidase inhibitor activity;GO:0005102:receptor binding;GO:0002020:protease binding;	K03982	;ko04066 HIF-1 signaling pathway;ko04115 p53 signaling pathway;ko04218 Cellular senescence;ko04371 Apelin signaling pathway;ko04390 Hippo signaling pathway;ko04610 Complement and coagulation cascades;ko04933 AGE-RAGE signaling pathway in diabetic complications;ko05142 Chagas disease;
ENSMUSG00000027750	Postn	8702	171	0.9	77	0.51	0	0	0	0	51.0738	-8.90924	1.48992	-5.97968	2.24e-09	3.59e-07	Down	3	54361109	54391037	+	periostin%2C osteoblast specific factor [Source:MGI Symbol%3BAcc:MGI:1926321]	GO:0008593:regulation of Notch signaling pathway;GO:0009888:tissue development;GO:0007155:cell adhesion;GO:0030198:extracellular matrix organization;	GO:0005794:Golgi apparatus;GO:0005578:proteinaceous extracellular matrix;	GO:0008201:heparin binding;	-	-
ENSMUSG00000043639	Rbm20	6790	188	1.27	152	1.28	263	2.73	279	2.85	229.481	1.11956	0.188796	5.92998	3.03e-09	4.81e-07	Ups	19	53677306	53867080	+	RNA binding motif protein 20 [Source:MGI Symbol%3BAcc:MGI:1920963]	GO:0007507:heart development;GO:0033120:positive regulation of RNA splicing;GO:0006397:mRNA processing;	GO:0005634:nucleus;	GO:0003723:RNA binding;GO:0008270:zinc ion binding;GO:0000166:nucleotide binding;	-	-
ENSMUSG00000041324	Inhba	6390	126	0.9	90	0.81	0	0	0	0	45.6313	-8.74249	1.48493	-5.88746	3.92e-09	6.03e-07	Down	13	16011851	16031621	+	inhibin beta-A [Source:MGI Symbol%3BAcc:MGI:96570]	GO:0032925:regulation of activin receptor signaling pathway;GO:0060279:positive regulation of ovulation;GO:0000082:G1/S transition of mitotic cell cycle;GO:0001541:ovarian follicle development;GO:0046880:regulation of follicle-stimulating hormone secretion;GO:0010862:positive regulation of pathway-restricted SMAD protein phosphorylation;GO:0048333:mesodermal cell differentiation;GO:0051799:negati…	GO:0043512:inhibin A complex;GO:0043509:activin A complex;	GO:0008083:growth factor activity;GO:0017046:peptide hormone binding;GO:0005125:cytokine activity;GO:0070699:type II activin receptor binding;GO:0042802:identical protein binding;GO:0046982:protein heterodimerization activity;GO:0005179:hormone activity;	K04667	;ko04060 Cytokine-cytokine receptor interaction;ko04350 TGF-beta signaling pathway;ko04550 Signaling pathways regulating pluripotency of stem cells;
ENSMUSG00000026249	Serpine2	8287	290	1.6	191	1.32	442	3.75	314	2.62	320.027	1.11041	0.189317	5.86531	4.48e-09	6.83e-07	Ups	1	79794197	79861180	-	serine (or cysteine) peptidase inhibitor%2C clade E%2C member 2 [Source:MGI Symbol%3BAcc:MGI:101780]	GO:0045879:negative regulation of smoothened signaling pathway;GO:0061108:seminal vesicle epithelium development;GO:0014067:negative regulation of phosphatidylinositol 3-kinase signaling;GO:0033363:secretory granule organization;GO:0021683:cerebellar granular layer morphogenesis;GO:0042177:negative regulation of protein catabolic process;GO:0048505:regulation of timing of cell differentiation;GO:…	GO:0031232:extrinsic component of external side of plasma membrane;GO:0031594:neuromuscular junction;GO:0005829:cytosol;GO:0005615:extracellular space;GO:0031091:platelet alpha granule;GO:0043025:neuronal cell body;GO:0031012:extracellular matrix;	GO:0008201:heparin binding;GO:0004867:serine-type endopeptidase inhibitor activity;GO:0005102:receptor binding;	K16643	-
ENSMUSG00000082195	Gm13034	3177	148	2.13	132	2.38	263	5.83	216	4.71	198.671	1.2148	0.20894	5.81412	6.1e-09	9.01e-07	Ups	4	146067752	146070928	+	predicted gene 13034 [Source:MGI Symbol%3BAcc:MGI:3650252]	GO:0043044:ATP-dependent chromatin remodeling;GO:0000183:chromatin silencing at rDNA;GO:0006352:DNA-templated transcription, initiation;GO:0016584:nucleosome positioning;GO:0006302:double-strand break repair;GO:0009790:embryo development;GO:0045893:positive regulation of transcription, DNA-templated;GO:0006334:nucleosome assembly;	GO:0005677:chromatin silencing complex;GO:0031213:RSF complex;GO:0016589:NURF complex;GO:0000793:condensed chromosome;	GO:0005515:protein binding;GO:0031491:nucleosome binding;GO:0004386:helicase activity;GO:0003677:DNA binding;GO:0016887:ATPase activity;GO:0005524:ATP binding;	K11654	-
ENSMUSG00000068457	Uty	9791	586	2.74	530	3.1	155	1.11	232	1.64	351.342	-1.08862	0.187402	-5.80899	6.29e-09	9.11e-07	Down	Y	1096861	1245759	-	ubiquitously transcribed tetratricopeptide repeat gene%2C Y chromosome [Source:MGI Symbol%3BAcc:MGI:894810]	GO:0060070:canonical Wnt signaling pathway;GO:0086003:cardiac muscle cell contraction;GO:0007507:heart development;GO:0031935:regulation of chromatin silencing;GO:0045184:establishment of protein localization;GO:0055114:oxidation-reduction process;GO:0016568:chromatin modification;GO:0001701:in utero embryonic development;GO:0003016:respiratory system process;GO:0032525:somite rostral/caudal axis…	GO:0005634:nucleus;GO:0035097:histone methyltransferase complex;	GO:0005515:protein binding;GO:0000978:RNA polymerase II core promoter proximal region sequence-specific DNA binding;GO:0016702:oxidoreductase activity, acting on single donors with incorporation of molecular oxygen, incorporation of two atoms of oxygen;GO:0046872:metal ion binding;GO:0051864:histone demethylase activity (H3-K36 specific);GO:0071558:histone demethylase activity (H3-K27 specific);	K11447	;ko05202 Transcriptional misregulation in cancer;
ENSMUSG00000106847	Peg13	4725	39	0.38	33	0.4	103	1.53	95	1.39	72.7375	1.90384	0.331855	5.73695	9.64e-09	1.36e-06	Ups	15	72805600	72810324	-	paternally expressed 13 [Source:MGI Symbol%3BAcc:MGI:2663476]	-	-	-	-	-
ENSMUSG00000011034	Slc5a1	4104	323	3.6	220	3.07	499	8.56	336	5.67	356.114	1.07682	0.188059	5.72598	1.03e-08	1.41e-06	Ups	5	33104219	33162870	+	solute carrier family 5 (sodium/glucose cotransporter)%2C member 1 [Source:MGI Symbol%3BAcc:MGI:107678]	GO:0035428:hexose transmembrane transport;GO:0001951:intestinal D-glucose absorption;GO:0001656:metanephros development;GO:0035725:sodium ion transmembrane transport;	GO:0016021:integral component of membrane;GO:0031526:brush border membrane;GO:0005911:cell-cell junction;GO:0016324:apical plasma membrane;	GO:0005412:glucose:sodium symporter activity;	K14158	;ko04973 Carbohydrate digestion and absorption;ko04976 Bile secretion;ko04978 Mineral absorption;
ENSMUSG00000001025	S100a6	1367	258	8.64	164	6.87	58	2.99	45	2.28	118.388	-1.57233	0.277224	-5.6717	1.41e-08	1.87e-06	Down	3	90612882	90624181	+	S100 calcium binding protein A6 (calcyclin) [Source:MGI Symbol%3BAcc:MGI:1339467]	GO:0034220:ion transmembrane transport;	GO:0031234:extrinsic component of cytoplasmic side of plasma membrane;GO:0001726:ruffle;GO:0005635:nuclear envelope;GO:0005829:cytosol;GO:0048471:perinuclear region of cytoplasm;	GO:0015075:ion transmembrane transporter activity;GO:0044548:S100 protein binding;GO:0005509:calcium ion binding;GO:0005523:tropomyosin binding;GO:0048306:calcium-dependent protein binding;GO:0008270:zinc ion binding;GO:0042803:protein homodimerization activity;	-	-
ENSMUSG00000044072	Eml6	9279	52	0.26	27	0.17	94	0.71	119	0.89	78.1829	1.89973	0.337441	5.62981	1.8e-08	2.31e-06	Ups	11	29743048	30026033	-	echinoderm microtubule associated protein like 6 [Source:MGI Symbol%3BAcc:MGI:2442895]	-	GO:0005737:cytoplasm;GO:0005874:microtubule;	-	K18598	-
ENSMUSG00000072905	Gm2016	1766	220	5.71	199	6.46	413	16.46	270	10.59	287.433	1.14234	0.204215	5.59383	2.22e-08	2.81e-06	Ups	12	87874072	87877859	+	predicted gene 2016 [Source:MGI Symbol%3BAcc:MGI:3780185]	GO:0006413:translational initiation;	-	GO:0003743:translation initiation factor activity;	K03236	;ko03013 RNA transport;
ENSMUSG00000027712	Anxa5	1777	609	15.7	429	13.83	156	6.18	217	8.46	327.347	-1.01927	0.182777	-5.57661	2.45e-08	3.05e-06	Down	3	36448923	36475894	-	annexin A5 [Source:MGI Symbol%3BAcc:MGI:106008]	GO:0051260:protein homooligomerization;GO:0043065:positive regulation of apoptotic process;GO:0030195:negative regulation of blood coagulation;GO:1901317:regulation of sperm motility;GO:0010033:response to organic substance;GO:0051592:response to calcium ion;	GO:0030018:Z disc;GO:0014704:intercalated disc;GO:0009897:external side of plasma membrane;GO:0070062:extracellular exosome;GO:0042995:cell projection;GO:0042383:sarcolemma;GO:0072563:endothelial microparticle;GO:0005634:nucleus;	GO:0017046:peptide hormone binding;GO:0005509:calcium ion binding;GO:0005544:calcium-dependent phospholipid binding;GO:0030971:receptor tyrosine kinase binding;	K16646	-
ENSMUSG00000058914	C1qtnf3	2557	104	1.86	61	1.37	0	0	0	0	34.4694	-8.34011	1.49946	-5.56207	2.67e-08	3.29e-06	Down	15	10952332	10980150	+	C1q and tumor necrosis factor related protein 3 [Source:MGI Symbol%3BAcc:MGI:1932136]	GO:0050728:negative regulation of inflammatory response;GO:1900165:negative regulation of interleukin-6 secretion;GO:0070206:protein trimerization;GO:0045721:negative regulation of gluconeogenesis;GO:0070374:positive regulation of ERK1 and ERK2 cascade;GO:0035356:cellular triglyceride homeostasis;GO:0010629:negative regulation of gene expression;GO:0050715:positive regulation of cytokine secretio…	GO:0005615:extracellular space;GO:0005581:collagen trimer;	GO:0042802:identical protein binding;	-	-
ENSMUSG00000093847	Gm5039	1856	232	5.72	163	5.03	368	13.96	255	9.52	263.729	1.11114	0.201864	5.50437	3.7e-08	4.39e-06	Ups	12	88320122	88324026	-	predicted gene 5039 [Source:MGI Symbol%3BAcc:MGI:3648085]	GO:0006413:translational initiation;	-	GO:0003743:translation initiation factor activity;	K03236	;ko03013 RNA transport;
ENSMUSG00000079845	Xlr4a	1535	165	4.92	107	3.99	254	11.65	200	9.03	188.636	1.19744	0.219477	5.45586	4.87e-08	5.64e-06	Ups	X	73074345	73082478	-	X-linked lymphocyte-regulated 4A [Source:MGI Symbol%3BAcc:MGI:3574098]	-	-	-	-	-
ENSMUSG00000079034	Gm8300	1873	257	6.28	170	5.2	419	15.75	265	9.8	287.773	1.13736	0.210552	5.40178	6.6e-08	7.3e-06	Ups	12	87514316	87518266	+	predicted gene 8300 [Source:MGI Symbol%3BAcc:MGI:3643794]	GO:0006413:translational initiation;	-	GO:0003743:translation initiation factor activity;	K03236	;ko03013 RNA transport;
ENSMUSG00000074968	Ano3	7218	65	0.41	57	0.45	155	1.51	111	1.07	103.099	1.5656	0.290081	5.39712	6.77e-08	7.43e-06	Ups	2	110655201	110950923	-	anoctamin 3 [Source:MGI Symbol%3BAcc:MGI:3613666]	GO:0006821:chloride transport;	GO:0005886:plasma membrane;GO:0034707:chloride channel complex;	GO:0005254:chloride channel activity;	K19498	-
ENSMUSG00000110190	Zscan4-ps2	2277	145	2.92	138	3.47	299	9.24	194	5.9	203.486	1.23536	0.231998	5.32486	1.01e-07	1.05e-05	Ups	7	11514310	11519111	+	zinc finger and SCAN domain containing 4%2C pseudogene 2 [Source:MGI Symbol%3BAcc:MGI:3708487]	GO:0045950:negative regulation of mitotic recombination;GO:0006357:regulation of transcription from RNA polymerase II promoter;GO:0048863:stem cell differentiation;GO:0010833:telomere maintenance via telomere lengthening;GO:0016032:viral process;	GO:0000784:nuclear chromosome, telomeric region;GO:0005737:cytoplasm;	GO:0008270:zinc ion binding;GO:0003677:DNA binding;GO:0003700:sequence-specific DNA binding transcription factor activity;	K09230	-
ENSMUSG00000028464	Tpm2	2909	333	5.24	292	5.75	101	2.44	114	2.71	195.961	-1.09844	0.20908	-5.25368	1.49e-07	1.46e-05	Down	4	43514711	43523765	-	tropomyosin 2%2C beta [Source:MGI Symbol%3BAcc:MGI:98810]	GO:0043462:regulation of ATPase activity;GO:0006936:muscle contraction;	GO:0005862:muscle thin filament tropomyosin;GO:0005856:cytoskeleton;GO:0005737:cytoplasm;	GO:0003779:actin binding;GO:0005200:structural constituent of cytoskeleton;GO:0005515:protein binding;	K10374	;ko04260 Cardiac muscle contraction;ko04261 Adrenergic signaling in cardiomyocytes;ko05410 Hypertrophic cardiomyopathy;ko05414 Dilated cardiomyopathy;
ENSMUSG00000079029	Gm5662	1840	251	6.25	185	5.76	435	16.64	258	9.71	292.801	1.11891	0.214963	5.20512	1.94e-07	1.86e-05	Ups	12	88270640	88274500	-	predicted gene 5662 [Source:MGI Symbol%3BAcc:MGI:3648257]	GO:0006413:translational initiation;	-	GO:0003743:translation initiation factor activity;	K03236	;ko03013 RNA transport;
ENSMUSG00000068196	Col8a1	7833	78	0.46	43	0.31	0	0	0	0	25.1909	-7.88849	1.5185	-5.19493	2.05e-07	1.95e-05	Down	16	57624258	57754737	-	collagen%2C type VIII%2C alpha 1 [Source:MGI Symbol%3BAcc:MGI:88463]	GO:0001525:angiogenesis;GO:0010811:positive regulation of cell-substrate adhesion;GO:0048593:camera-type eye morphogenesis;GO:0050673:epithelial cell proliferation;	GO:0005604:basement membrane;GO:0005581:collagen trimer;	-	-	-
ENSMUSG00000086503	Xist	17946	240	0.61	157	0.5	354	1.39	242	0.93	255.985	1.0445	0.208235	5.01595	5.28e-07	4.35e-05	Ups	X	103460366	103483254	-	inactive X specific transcripts [Source:MGI Symbol%3BAcc:MGI:98974]	-	-	-	-	-
ENSMUSG00000039405	Prss23	3767	151	1.84	81	1.23	0	0	1	0.02	48.5193	-7.38255	1.48434	-4.97363	6.57e-07	5.27e-05	Down	7	89507783	89527187	-	protease%2C serine 23 [Source:MGI Symbol%3BAcc:MGI:1923703]	GO:0006508:proteolysis;	GO:0005576:extracellular region;	GO:0004252:serine-type endopeptidase activity;	K09627	-
ENSMUSG00000069053	Uba1y	4045	168	1.9	189	2.68	37	0.64	58	0.99	105.011	-1.48606	0.310407	-4.78745	1.69e-06	0.000120235	Down	Y	818649	844224	+	ubiquitin-activating enzyme%2C Chr Y [Source:MGI Symbol%3BAcc:MGI:98891]	-	-	-	K03178	;ko04120 Ubiquitin mediated proteolysis;ko05012 Parkinson disease;ko05022 Pathways of neurodegeneration - multiple diseases;
ENSMUSG00000020473	Aebp1	4058	152	1.72	85	1.2	30	0.52	17	0.29	62.9776	-1.86374	0.389817	-4.78107	1.74e-06	0.000123354	Down	11	5861947	5872088	+	AE binding protein 1 [Source:MGI Symbol%3BAcc:MGI:1197012]	GO:0006355:regulation of transcription, DNA-templated;GO:0006508:proteolysis;GO:0007155:cell adhesion;	GO:0005615:extracellular space;GO:0005737:cytoplasm;GO:0005634:nucleus;GO:0031012:extracellular matrix;	GO:0004181:metallocarboxypeptidase activity;GO:0005516:calmodulin binding;GO:0008270:zinc ion binding;GO:0003677:DNA binding;GO:0003714:transcription corepressor activity;	K08638	-
ENSMUSG00000007655	Cav1	3444	50	0.66	33	0.55	0	0	0	0	17.455	-7.35721	1.54418	-4.76446	1.89e-06	0.000132701	Down	6	17306335	17341452	+	caveolin 1%2C caveolae protein [Source:MGI Symbol%3BAcc:MGI:102709]	GO:0010952:positive regulation of peptidase activity;GO:0033344:cholesterol efflux;GO:2000811:negative regulation of anoikis;GO:0009267:cellular response to starvation;GO:0051899:membrane depolarization;GO:0060056:mammary gland involution;GO:0045019:negative regulation of nitric oxide biosynthetic process;GO:0000188:inactivation of MAPK activity;GO:2001244:positive regulation of intrinsic apoptot…	GO:0005929:cilium;GO:0005925:focal adhesion;GO:0043234:protein complex;GO:0009925:basal plasma membrane;GO:0016324:apical plasma membrane;GO:0005938:cell cortex;GO:0002080:acrosomal membrane;GO:0005811:lipid particle;GO:0005778:peroxisomal membrane;GO:0009986:cell surface;GO:0005739:mitochondrion;GO:0005768:endosome;GO:0005829:cytosol;GO:0048471:perinuclear region of cytoplasm;GO:0005901:caveola;…	GO:0019900:kinase binding;GO:0005198:structural molecule activity;GO:0050998:nitric-oxide synthase binding;GO:0005113:patched binding;GO:0016504:peptidase activator activity;GO:0019905:syntaxin binding;GO:0032947:protein complex scaffold;GO:0015485:cholesterol binding;	K06278	;ko04144 Endocytosis;ko04510 Focal adhesion;ko05020 Prion disease;ko05100 Bacterial invasion of epithelial cells;ko05205 Proteoglycans in cancer;ko05416 Viral myocarditis;ko05418 Fluid shear stress and atherosclerosis;
ENSMUSG00000000753	Serpinf1	2359	125	2.43	42	1.02	7	0.21	13	0.38	39.7086	-2.5549	0.549426	-4.65012	3.32e-06	0.000215299	Down	11	75409769	75422701	-	serine (or cysteine) peptidase inhibitor%2C clade F%2C member 1 [Source:MGI Symbol%3BAcc:MGI:108080]	GO:0016525:negative regulation of angiogenesis;GO:0010951:negative regulation of endopeptidase activity;GO:0050769:positive regulation of neurogenesis;GO:0060770:negative regulation of epithelial cell proliferation involved in prostate gland development;GO:0030162:regulation of proteolysis;GO:0050728:negative regulation of inflammatory response;GO:0007614:short-term memory;	GO:0005615:extracellular space;	GO:0004867:serine-type endopeptidase inhibitor activity;	K19614	;ko04310 Wnt signaling pathway;
ENSMUSG00000028128	F3	2527	261	4.73	162	3.67	72	2.01	59	1.62	126.595	-1.22724	0.264318	-4.64304	3.43e-06	0.000219003	Down	3	121723537	121735048	+	coagulation factor III [Source:MGI Symbol%3BAcc:MGI:88381]	GO:0001938:positive regulation of endothelial cell proliferation;GO:0007186:G-protein coupled receptor signaling pathway;GO:0032496:response to lipopolysaccharide;GO:0010641:positive regulation of platelet-derived growth factor receptor signaling pathway;GO:0009612:response to mechanical stimulus;GO:0045766:positive regulation of angiogenesis;GO:0070301:cellular response to hydrogen peroxide;GO:0…	GO:0005615:extracellular space;GO:0016021:integral component of membrane;GO:0005737:cytoplasm;GO:0009986:cell surface;GO:0005886:plasma membrane;GO:0031012:extracellular matrix;	GO:0004984:olfactory receptor activity;GO:0004930:G-protein coupled receptor activity;GO:0005543:phospholipid binding;GO:0002020:protease binding;	K03901	;ko04610 Complement and coagulation cascades;ko04933 AGE-RAGE signaling pathway in diabetic complications;
ENSMUSG00000043760	Pkhd1	14310	80	0.26	40	0.16	147	0.72	95	0.46	94.8948	1.4835	0.322881	4.59457	4.34e-06	0.000271978	Ups	1	20057779	20618064	-	polycystic kidney and hepatic disease 1 [Source:MGI Symbol%3BAcc:MGI:2155808]	GO:0001822:kidney development;GO:0010824:regulation of centrosome duplication;GO:0042384:cilium assembly;	GO:0072686:mitotic spindle;GO:0005813:centrosome;GO:0072372:primary cilium;GO:0016324:apical plasma membrane;	GO:0005515:protein binding;	-	-
ENSMUSG00000027656	Ccn5	1924	46	1.09	26	0.77	0	0	0	0	15.0103	-7.14146	1.56143	-4.57367	4.79e-06	0.000296842	Down	2	163820861	163833146	+	cellular communication network factor 5 [Source:MGI Symbol%3BAcc:MGI:1328326]	GO:0008285:negative regulation of cell proliferation;GO:0001558:regulation of cell growth;GO:0007155:cell adhesion;	GO:0005737:cytoplasm;GO:0005615:extracellular space;GO:0009986:cell surface;GO:0005886:plasma membrane;	GO:0008083:growth factor activity;GO:0005520:insulin-like growth factor binding;	-	-
ENSMUSG00000047497	Adamts12	10921	46	0.19	25	0.13	0	0	0	0	14.7698	-7.11862	1.564	-4.55156	5.32e-06	0.00032199	Down	15	11064790	11349231	+	a disintegrin-like and metallopeptidase (reprolysin type) with thrombospondin type 1 motif%2C 12 [Source:MGI Symbol%3BAcc:MGI:2146046]	GO:0006508:proteolysis;	GO:0005578:proteinaceous extracellular matrix;	GO:0004222:metalloendopeptidase activity;GO:0008270:zinc ion binding;	K08626	-
ENSMUSG00000074934	Grem1	4148	50	0.55	22	0.3	0	0	0	0	14.8101	-7.12477	1.56938	-4.53987	5.63e-06	0.000338802	Down	2	113746164	113758646	-	gremlin 1%2C DAN family BMP antagonist [Source:MGI Symbol%3BAcc:MGI:1344337]	GO:0001501:skeletal system development;GO:0080090:regulation of primary metabolic process;GO:0030502:negative regulation of bone mineralization;GO:0031323:regulation of cellular metabolic process;GO:0090101:negative regulation of transmembrane receptor protein serine/threonine kinase signaling pathway;GO:0000902:cell morphogenesis;GO:0022603:regulation of anatomical structure morphogenesis;GO:000…	-	-	-	-
ENSMUSG00000022894	Adamts5	10791	46	0.2	53	0.28	3	0.02	6	0.04	24.1169	-3.03692	0.680297	-4.46411	8.04e-06	0.000461593	Down	16	85856173	85901828	-	a disintegrin-like and metallopeptidase (reprolysin type) with thrombospondin type 1 motif%2C 5 (aggrecanase-2) [Source:MGI Symbol%3BAcc:MGI:1346321]	GO:0007229:integrin-mediated signaling pathway;GO:0006508:proteolysis;	GO:0005737:cytoplasm;GO:0005730:nucleolus;GO:0005578:proteinaceous extracellular matrix;	GO:0004222:metalloendopeptidase activity;GO:0008270:zinc ion binding;	K08620	-
ENSMUSG00000029695	Aass	3817	110	1.32	85	1.28	150	2.77	153	2.78	129.217	1.08502	0.244114	4.44472	8.8e-06	0.00049386	Ups	6	23072173	23132986	-	aminoadipate-semialdehyde synthase [Source:MGI Symbol%3BAcc:MGI:1353573]	GO:0033512:L-lysine catabolic process to acetyl-CoA via saccharopine;GO:0055114:oxidation-reduction process;GO:0006091:generation of precursor metabolites and energy;	GO:0005739:mitochondrion;	GO:0047130:saccharopine dehydrogenase (NADP+, L-lysine-forming) activity;GO:0000166:nucleotide binding;GO:0047131:saccharopine dehydrogenase (NAD+, L-glutamate-forming) activity;	K14157	;ko00310 Lysine degradation;ko01100 Metabolic pathways;ko01110 Biosynthesis of secondary metabolites;
ENSMUSG00000001349	Cnn1	2736	59	0.99	37	0.77	4	0.1	4	0.1	22.4494	-3.12129	0.702727	-4.44168	8.93e-06	0.000499011	Down	9	22099216	22109630	+	calponin 1 [Source:MGI Symbol%3BAcc:MGI:104979]	GO:0031032:actomyosin structure organization;	GO:0005856:cytoskeleton;	GO:0005516:calmodulin binding;GO:0003779:actin binding;	-	-
ENSMUSG00000110103	Zscan4-ps1	2015	96	2.18	102	2.9	185	6.46	139	4.78	136.629	1.13977	0.258256	4.41333	1.02e-05	0.000555909	Ups	7	11065139	11069691	-	zinc finger and SCAN domain containing 4%2C pseudogene 1 [Source:MGI Symbol%3BAcc:MGI:3645953]	GO:0045950:negative regulation of mitotic recombination;GO:0006357:regulation of transcription from RNA polymerase II promoter;GO:0048863:stem cell differentiation;GO:0010833:telomere maintenance via telomere lengthening;GO:0016032:viral process;	GO:0000784:nuclear chromosome, telomeric region;GO:0005737:cytoplasm;	GO:0008270:zinc ion binding;GO:0003677:DNA binding;GO:0003700:sequence-specific DNA binding transcription factor activity;	K09230	-
ENSMUSG00000002602	Axl	5033	175	1.59	73	0.83	32	0.45	20	0.28	65.923	-1.76322	0.403907	-4.3654	1.27e-05	0.000671676	Down	7	25757273	25788705	-	AXL receptor tyrosine kinase [Source:MGI Symbol%3BAcc:MGI:1347244]	GO:0006954:inflammatory response;GO:0043524:negative regulation of neuron apoptotic process;GO:0043277:apoptotic cell clearance;GO:0032720:negative regulation of tumor necrosis factor production;GO:0031668:cellular response to extracellular stimulus;GO:0032689:negative regulation of interferon-gamma production;GO:0007283:spermatogenesis;GO:0031100:organ regeneration;GO:0030168:platelet activation…	GO:0009986:cell surface;GO:0005615:extracellular space;GO:0005886:plasma membrane;GO:0016021:integral component of membrane;GO:0016020:membrane;	GO:0043548:phosphatidylinositol 3-kinase binding;GO:0004714:transmembrane receptor protein tyrosine kinase activity;GO:0001786:phosphatidylserine binding;GO:0005524:ATP binding;GO:0019838:growth factor binding;GO:0046982:protein heterodimerization activity;GO:0032036:myosin heavy chain binding;GO:0004713:protein tyrosine kinase activity;GO:0000166:nucleotide binding;	K05115	;ko01521 EGFR tyrosine kinase inhibitor resistance;
ENSMUSG00000037736	Limch1	11703	149	0.58	116	0.57	239	1.44	159	0.94	171.47	1.03399	0.237667	4.35058	1.36e-05	0.000711139	Ups	5	66745827	67057158	+	LIM and calponin homology domains 1 [Source:MGI Symbol%3BAcc:MGI:1924819]	GO:0031032:actomyosin structure organization;	-	GO:0003779:actin binding;GO:0008270:zinc ion binding;GO:0046872:metal ion binding;	-	-
ENSMUSG00000026879	Gsn	3157	199	2.89	133	2.41	61	1.36	29	0.64	95.8948	-1.42552	0.327746	-4.34946	1.36e-05	0.000712287	Down	2	35256380	35307892	+	gelsolin [Source:MGI Symbol%3BAcc:MGI:95851]	GO:0051593:response to folic acid;GO:0014003:oligodendrocyte development;GO:0060271:cilium morphogenesis;GO:0042246:tissue regeneration;GO:0045471:response to ethanol;GO:0007568:aging;GO:0030155:regulation of cell adhesion;GO:0071276:cellular response to cadmium ion;GO:0006915:apoptotic process;GO:0051014:actin filament severing;GO:0016192:vesicle-mediated transport;GO:0048015:phosphatidylinosito…	GO:0030027:lamellipodium;GO:0015629:actin cytoskeleton;GO:0005615:extracellular space;GO:0005829:cytosol;GO:0001726:ruffle;GO:0043234:protein complex;GO:0070062:extracellular exosome;GO:0048471:perinuclear region of cytoplasm;	GO:0003779:actin binding;GO:0046872:metal ion binding;	K05768	;ko04666 Fc gamma R-mediated phagocytosis;ko04810 Regulation of actin cytoskeleton;ko05203 Viral carcinogenesis;
ENSMUSG00000050069	Grem2	3745	35	0.43	24	0.37	0	0	0	0	12.4349	-6.86751	1.58061	-4.34483	1.39e-05	0.000722411	Down	1	174833785	174921819	-	gremlin 2%2C DAN family BMP antagonist [Source:MGI Symbol%3BAcc:MGI:1344367]	-	GO:0005615:extracellular space;	GO:0005125:cytokine activity;	-	-
ENSMUSG00000041577	Prelp	3615	79	1	47	0.74	1	0.02	0	0	26.6309	-6.50975	1.51056	-4.30948	1.64e-05	0.000825204	Down	1	133910304	133921414	-	proline arginine-rich end leucine-rich repeat [Source:MGI Symbol%3BAcc:MGI:2151110]	GO:0007569:cell aging;	GO:0005578:proteinaceous extracellular matrix;	GO:0005201:extracellular matrix structural constituent;GO:0008201:heparin binding;	K08125	-
ENSMUSG00000070828	Zscan4f	1959	131	3.06	89	2.6	203	7.29	138	4.88	145.058	1.08765	0.253807	4.28537	1.82e-05	0.000904725	Ups	7	11397915	11402318	+	zinc finger and SCAN domain containing 4F [Source:MGI Symbol%3BAcc:MGI:3708485]	GO:0045950:negative regulation of mitotic recombination;GO:0006357:regulation of transcription from RNA polymerase II promoter;GO:0007566:embryo implantation;GO:0048863:stem cell differentiation;GO:0010833:telomere maintenance via telomere lengthening;GO:0016032:viral process;	GO:0000784:nuclear chromosome, telomeric region;GO:0005737:cytoplasm;	GO:0008270:zinc ion binding;GO:0003677:DNA binding;GO:0003700:sequence-specific DNA binding transcription factor activity;	K09230	-
ENSMUSG00000095799	Gm8332	435	160	16.85	111	14.62	267	43.2	152	24.2	178.381	1.08265	0.256091	4.22761	2.36e-05	0.00111571	Ups	12	88249666	88250100	-	predicted pseudogene 8332 [Source:MGI Symbol%3BAcc:MGI:3644018]	GO:0006413:translational initiation;	-	GO:0003743:translation initiation factor activity;	K03236	;ko03013 RNA transport;
ENSMUSG00000044080	S100a1	694	190	12.54	194	16.02	64	6.49	68	6.79	121.093	-1.11018	0.266385	-4.16758	3.08e-05	0.00140527	Down	3	90511034	90514392	-	S100 calcium binding protein A1 [Source:MGI Symbol%3BAcc:MGI:1338917]	GO:0000122:negative regulation of transcription from RNA polymerase II promoter;GO:0008016:regulation of heart contraction;GO:1901387:positive regulation of voltage-gated calcium channel activity;GO:0035556:intracellular signal transduction;	GO:0043005:neuron projection;GO:0016529:sarcoplasmic reticulum;GO:0031430:M band;GO:0043234:protein complex;GO:0030018:Z disc;GO:0005634:nucleus;	GO:0048306:calcium-dependent protein binding;GO:0044548:S100 protein binding;GO:0005509:calcium ion binding;GO:0051117:ATPase binding;GO:0042803:protein homodimerization activity;	-	-
ENSMUSG00000032334	Loxl1	3297	72	1	42	0.73	7	0.15	9	0.19	28.4497	-2.364	0.56769	-4.16424	3.12e-05	0.00141304	Down	9	58287738	58313186	-	lysyl oxidase-like 1 [Source:MGI Symbol%3BAcc:MGI:106096]	GO:0055114:oxidation-reduction process;	GO:0031012:extracellular matrix;	GO:0005507:copper ion binding;GO:0016641:oxidoreductase activity, acting on the CH-NH2 group of donors, oxygen as acceptor;	K14678	-
ENSMUSG00000031362	Xlr4c	2232	86	1.76	61	1.57	138	4.35	105	3.26	101.414	1.17798	0.283136	4.16046	3.18e-05	0.00142371	Ups	X	73233688	73243130	-	X-linked lymphocyte-regulated 4C [Source:MGI Symbol%3BAcc:MGI:3574099]	-	-	-	-	-
ENSMUSG00000031274	Col4a5	6718	56	0.38	46	0.39	9	0.09	4	0.04	25.4816	-2.5282	0.6113	-4.13578	3.54e-05	0.00156229	Down	X	141475385	141689234	+	collagen%2C type IV%2C alpha 5 [Source:MGI Symbol%3BAcc:MGI:88456]	GO:0007528:neuromuscular junction development;	GO:0005587:collagen type IV trimer;GO:0031594:neuromuscular junction;GO:0005605:basal lamina;GO:0005604:basement membrane;GO:0005581:collagen trimer;	-	K06237	;ko04151 PI3K-Akt signaling pathway;ko04510 Focal adhesion;ko04512 ECM-receptor interaction;ko04926 Relaxin signaling pathway;ko04933 AGE-RAGE signaling pathway in diabetic complications;ko04974 Protein digestion and absorption;ko05146 Amoebiasis;ko05165 Human papillomavirus infection;ko05200 Pathways in cancer;ko05222 Small cell lung cancer;
ENSMUSG00000090958	Lrrc32	4688	40	0.39	32	0.39	2	0.03	1	0.01	16.1781	-4.13851	1.00447	-4.12008	3.79e-05	0.00164822	Down	7	98489283	98502181	+	leucine rich repeat containing 32 [Source:MGI Symbol%3BAcc:MGI:93882]	GO:0050710:negative regulation of cytokine secretion;GO:0010628:positive regulation of gene expression;GO:0046007:negative regulation of activated T cell proliferation;	-	-	-	-
ENSMUSG00000027832	Ptx3	2682	25	0.43	51	1.09	1	0.03	1	0.03	17.6026	-4.86592	1.18479	-4.10698	4.01e-05	0.00170479	Down	3	66219910	66225805	+	pentraxin related gene [Source:MGI Symbol%3BAcc:MGI:104641]	GO:0048666:neuron development;GO:0030901:midbrain development;GO:0007626:locomotory behavior;GO:0001878:response to yeast;GO:0071542:dopaminergic neuron differentiation;GO:0050766:positive regulation of phagocytosis;GO:0070306:lens fiber cell differentiation;GO:0008228:opsonization;GO:0045429:positive regulation of nitric oxide biosynthetic process;GO:0045893:positive regulation of transcription,…	GO:0005576:extracellular region;GO:0005634:nucleus;	GO:0005515:protein binding;GO:0001872:(1->3)-beta-D-glucan binding;GO:0043565:sequence-specific DNA binding;GO:0003700:sequence-specific DNA binding transcription factor activity;	-	-
ENSMUSG00000026768	Itga8	7368	26	0.16	23	0.18	67	0.64	51	0.48	44.6531	1.70938	0.416317	4.10597	4.03e-05	0.0017074	Ups	2	12106632	12301922	-	integrin alpha 8 [Source:MGI Symbol%3BAcc:MGI:109442]	GO:0001656:metanephros development;GO:0007613:memory;GO:2000721:positive regulation of transcription from RNA polymerase II promoter involved in smooth muscle cell differentiation;GO:0030198:extracellular matrix organization;GO:0042472:inner ear morphogenesis;GO:0007420:brain development;GO:0030030:cell projection organization;GO:0048745:smooth muscle tissue development;GO:0045184:establishment o…	GO:0014069:postsynaptic density;GO:0045177:apical part of cell;GO:0032591:dendritic spine membrane;GO:0043204:perikaryon;GO:0008305:integrin complex;	GO:0046872:metal ion binding;	K06584	;ko04151 PI3K-Akt signaling pathway;ko04510 Focal adhesion;ko04512 ECM-receptor interaction;ko04514 Cell adhesion molecules;ko04810 Regulation of actin cytoskeleton;ko05165 Human papillomavirus infection;ko05410 Hypertrophic cardiomyopathy;ko05412 Arrhythmogenic right ventricular cardiomyopathy;ko05414 Dilated cardiomyopathy;
ENSMUSG00000034701	Neurod1	2729	37	0.62	17	0.36	93	2.4	44	1.12	50.7475	1.81612	0.446641	4.06618	4.78e-05	0.0019816	Ups	2	79452521	79456751	-	neurogenic differentiation 1 [Source:MGI Symbol%3BAcc:MGI:1339708]	-	-	-	K08033	;ko04950 Maturity onset diabetes of the young;
ENSMUSG00000026586	Prrx1	11066	40	0.17	31	0.16	2	0.01	0	0	15.6459	-4.70177	1.17256	-4.00983	6.08e-05	0.00242512	Down	1	163245119	163313710	-	paired related homeobox 1 [Source:MGI Symbol%3BAcc:MGI:97712]	GO:0060021:palate development;GO:0000122:negative regulation of transcription from RNA polymerase II promoter;GO:0048844:artery morphogenesis;GO:0051216:cartilage development;GO:0048701:embryonic cranial skeleton morphogenesis;GO:0045880:positive regulation of smoothened signaling pathway;GO:0030326:embryonic limb morphogenesis;GO:0042472:inner ear morphogenesis;GO:0042474:middle ear morphogenesi…	GO:0005730:nucleolus;	GO:0071837:HMG box domain binding;GO:0003713:transcription coactivator activity;GO:0043565:sequence-specific DNA binding;GO:0003700:sequence-specific DNA binding transcription factor activity;	K09329	-
ENSMUSG00000040969	Arhgef38	8190	107	0.6	73	0.51	151	1.3	121	1.02	116.71	1.05096	0.263447	3.98925	6.63e-05	0.00257654	Ups	3	133112278	133234949	-	Rho guanine nucleotide exchange factor (GEF) 38 [Source:MGI Symbol%3BAcc:MGI:1924919]	GO:0035023:regulation of Rho protein signal transduction;	GO:0005622:intracellular;	GO:0005089:Rho guanyl-nucleotide exchange factor activity;	-	-
ENSMUSG00000032487	Ptgs2	4580	148	1.48	98	1.23	33	0.51	39	0.59	72.6257	-1.31236	0.333424	-3.93602	8.28e-05	0.00308387	Down	1	150100031	150108227	+	prostaglandin-endoperoxide synthase 2 [Source:MGI Symbol%3BAcc:MGI:97798]	GO:0043065:positive regulation of apoptotic process;GO:0042640:anagen;GO:0045986:negative regulation of smooth muscle contraction;GO:0031622:positive regulation of fever generation;GO:0030282:bone mineralization;GO:0045429:positive regulation of nitric oxide biosynthetic process;GO:0042346:positive regulation of NF-kappaB import into nucleus;GO:0090271:positive regulation of fibroblast growth fac…	GO:0043005:neuron projection;GO:0005901:caveola;GO:0005783:endoplasmic reticulum;GO:0043234:protein complex;GO:0005634:nucleus;	GO:0004601:peroxidase activity;GO:0042803:protein homodimerization activity;GO:0008289:lipid binding;GO:0046872:metal ion binding;GO:0020037:heme binding;GO:0004666:prostaglandin-endoperoxide synthase activity;GO:0016702:oxidoreductase activity, acting on single donors with incorporation of molecular oxygen, incorporation of two atoms of oxygen;GO:0019899:enzyme binding;	K11987	;ko00590 Arachidonic acid metabolism;ko01100 Metabolic pathways;ko04064 NF-kappa B signaling pathway;ko04370 VEGF signaling pathway;ko04625 C-type lectin receptor signaling pathway;ko04657 IL-17 signaling pathway;ko04668 TNF signaling pathway;ko04723 Retrograde endocannabinoid signaling;ko04726 Serotonergic synapse;ko04913 Ovarian steroidogenesis;ko04921 Oxytocin signaling pathway;ko04923 Regulat…
ENSMUSG00000101009	1700108F19Rik	3178	53	0.76	62	1.12	9	0.2	11	0.24	30.8003	-2.10226	0.536325	-3.91976	8.86e-05	0.0032831	Down	14	76672963	76687169	+	RIKEN cDNA 1700108F19 gene [Source:MGI Symbol%3BAcc:MGI:1920814]	-	-	-	-	-
ENSMUSG00000100215	Gm8292	396	136	15.73	82	11.86	37	6.58	18	3.15	61.5169	-1.52211	0.389902	-3.90382	9.47e-05	0.00343048	Down	1	55335401	55335796	+	predicted gene 8292 [Source:MGI Symbol%3BAcc:MGI:3648460]	GO:0000184:nuclear-transcribed mRNA catabolic process, nonsense-mediated decay;GO:0006415:translational termination;GO:0006413:translational initiation;GO:0034101:erythrocyte homeostasis;GO:0006414:translational elongation;GO:0000462:maturation of SSU-rRNA from tricistronic rRNA transcript (SSU-rRNA, 5.8S rRNA, LSU-rRNA);GO:0019083:viral transcription;GO:0006614:SRP-dependent cotranslational prot…	GO:0005730:nucleolus;GO:0022627:cytosolic small ribosomal subunit;	GO:0000166:nucleotide binding;GO:0003735:structural constituent of ribosome;GO:0031369:translation initiation factor binding;	K02974	;ko03010 Ribosome;ko05171 Coronavirus disease - COVID-19;
ENSMUSG00000028370	Pappa	11027	54	0.22	19	0.1	1	0.01	3	0.02	16.0138	-3.68732	0.946299	-3.89657	9.76e-05	0.00350927	Down	4	65124174	65357509	+	pregnancy-associated plasma protein A [Source:MGI Symbol%3BAcc:MGI:97479]	GO:0030154:cell differentiation;GO:0051384:response to glucocorticoid;GO:0006508:proteolysis;	GO:0005615:extracellular space;GO:0016020:membrane;	GO:0046872:metal ion binding;GO:0004175:endopeptidase activity;GO:0008237:metallopeptidase activity;	K07762	-
ENSMUSG00000043085	Tmem82	3991	203	2.33	157	2.25	66	1.16	64	1.11	114.081	-1.02025	0.26214	-3.89202	9.94e-05	0.00355016	Down	4	141613376	141618633	-	transmembrane protein 82 [Source:MGI Symbol%3BAcc:MGI:2384869]	-	GO:0016021:integral component of membrane;GO:0016020:membrane;	-	-	-
ENSMUSG00000108963	Gm16478	5084	83	0.75	46	0.52	121	1.68	92	1.25	88.5479	1.18998	0.309934	3.83946	0.000123305	0.00417886	Ups	7	51170517	51176537	+	predicted pseudogene 16478 [Source:MGI Symbol%3BAcc:MGI:3648411]	GO:0042787:protein ubiquitination involved in ubiquitin-dependent protein catabolic process;	GO:0005634:nucleus;	GO:0003676:nucleic acid binding;GO:0004842:ubiquitin-protein transferase activity;GO:0008270:zinc ion binding;	K10624	-
ENSMUSG00000021994	Wnt5a	7823	38	0.22	26	0.19	1	0.01	1	0.01	14.0667	-4.54217	1.18346	-3.83804	0.000124019	0.00417886	Down	14	28504750	28527448	+	wingless-type MMTV integration site family%2C member 5A [Source:MGI Symbol%3BAcc:MGI:98958]	GO:0048146:positive regulation of fibroblast proliferation;GO:0008584:male gonad development;GO:2000049:positive regulation of cell-cell adhesion mediated by cadherin;GO:0060021:palate development;GO:0046330:positive regulation of JNK cascade;GO:0045599:negative regulation of fat cell differentiation;GO:2000484:positive regulation of interleukin-8 secretion;GO:0060029:convergent extension involve…	GO:0005737:cytoplasm;GO:0009986:cell surface;GO:0005886:plasma membrane;GO:0005578:proteinaceous extracellular matrix;GO:0005615:extracellular space;	GO:0005115:receptor tyrosine kinase-like orphan receptor binding;GO:0044212:transcription regulatory region DNA binding;GO:0003700:sequence-specific DNA binding transcription factor activity;GO:0005110:frizzled-2 binding;GO:0019904:protein domain specific binding;GO:0005125:cytokine activity;	K00444	;ko04150 mTOR signaling pathway;ko04310 Wnt signaling pathway;ko04360 Axon guidance;ko04390 Hippo signaling pathway;ko04550 Signaling pathways regulating pluripotency of stem cells;ko04916 Melanogenesis;ko04934 Cushing syndrome;ko05010 Alzheimer disease;ko05022 Pathways of neurodegeneration - multiple diseases;ko05165 Human papillomavirus infection;ko05200 Pathways in cancer;ko05205 Proteoglycans…
ENSMUSG00000078689	Mup6	1000	51	2.34	27	1.55	87	6.12	64	4.43	59.9268	1.42045	0.370358	3.83535	0.000125388	0.00421545	Ups	4	59964294	60007274	+	major urinary protein 6 [Source:MGI Symbol%3BAcc:MGI:3650962]	GO:0006810:transport;	GO:0005615:extracellular space;	GO:0036094:small molecule binding;GO:0005515:protein binding;GO:0005550:pheromone binding;GO:0005215:transporter activity;	-	-
ENSMUSG00000000184	Ccnd2	9409	186	0.91	101	0.62	47	0.35	41	0.3	85.1967	-1.23258	0.321565	-3.83307	0.000126552	0.00424505	Down	6	127125162	127152193	-	cyclin D2 [Source:MGI Symbol%3BAcc:MGI:88314]	GO:0001541:ovarian follicle development;GO:0032869:cellular response to insulin stimulus;GO:0045471:response to ethanol;GO:0007283:spermatogenesis;GO:0045737:positive regulation of cyclin-dependent protein serine/threonine kinase activity;GO:0051301:cell division;GO:0033574:response to testosterone;GO:0045664:regulation of neuron differentiation;GO:0000082:G1/S transition of mitotic cell cycle;GO…	GO:0000785:chromatin;GO:0031965:nuclear membrane;GO:0005730:nucleolus;GO:0005829:cytosol;GO:0000307:cyclin-dependent protein kinase holoenzyme complex;	GO:0019901:protein kinase binding;	K10151	;ko04068 FoxO signaling pathway;ko04110 Cell cycle;ko04115 p53 signaling pathway;ko04151 PI3K-Akt signaling pathway;ko04218 Cellular senescence;ko04310 Wnt signaling pathway;ko04340 Hedgehog signaling pathway;ko04390 Hippo signaling pathway;ko04510 Focal adhesion;ko04630 JAK-STAT signaling pathway;ko04917 Prolactin signaling pathway;ko05162 Measles;ko05165 Human papillomavirus infection;ko05166 H…
ENSMUSG00000026959	Grin1	9700	228	1.08	139	0.82	75	0.54	49	0.35	112.726	-1.10091	0.287815	-3.82507	0.000130735	0.00434628	Down	2	25291181	25319187	-	glutamate receptor%2C ionotropic%2C NMDA1 (zeta 1) [Source:MGI Symbol%3BAcc:MGI:95819]	GO:0048814:regulation of dendrite morphogenesis;GO:0043065:positive regulation of apoptotic process;GO:0060134:prepulse inhibition;GO:0043524:negative regulation of neuron apoptotic process;GO:0048169:regulation of long-term neuronal synaptic plasticity;GO:0008355:olfactory learning;GO:0050770:regulation of axonogenesis;GO:0035235:ionotropic glutamate receptor signaling pathway;GO:0060179:male ma…	GO:0009986:cell surface;GO:0030426:growth cone;GO:0014069:postsynaptic density;GO:0030054:cell junction;GO:0017146:N-methyl-D-aspartate selective glutamate receptor complex;GO:0043195:terminal bouton;GO:0060076:excitatory synapse;GO:0045211:postsynaptic membrane;GO:0032590:dendrite membrane;GO:0043083:synaptic cleft;GO:0030288:outer membrane-bounded periplasmic space;GO:0008021:synaptic vesicle;	GO:0042165:neurotransmitter binding;GO:0022843:voltage-gated cation channel activity;GO:0005234:extracellular-glutamate-gated ion channel activity;GO:0005262:calcium channel activity;GO:0016594:glycine binding;GO:0016595:glutamate binding;GO:0035254:glutamate receptor binding;GO:0046982:protein heterodimerization activity;GO:0051219:phosphoprotein binding;GO:0005516:calmodulin binding;GO:0004972:…	K05208	;ko04014 Ras signaling pathway;ko04015 Rap1 signaling pathway;ko04020 Calcium signaling pathway;ko04024 cAMP signaling pathway;ko04080 Neuroactive ligand-receptor interaction;ko04713 Circadian entrainment;ko04720 Long-term potentiation;ko04724 Glutamatergic synapse;ko05010 Alzheimer disease;ko05014 Amyotrophic lateral sclerosis;ko05016 Huntington disease;ko05017 Spinocerebellar ataxia;ko05020 Pri…
ENSMUSG00000034903	Cobll1	8342	84	0.46	66	0.45	126	1.06	103	0.86	98.1968	1.05783	0.28087	3.76627	0.000165705	0.00517463	Ups	2	65088339	65239403	-	Cobl-like 1 [Source:MGI Symbol%3BAcc:MGI:2442894]	-	-	-	-	-
ENSMUSG00000026950	Neb	26675	130	0.22	110	0.24	240	0.63	122	0.32	155.9	1.03363	0.280876	3.68003	0.000233204	0.0067072	Ups	2	52136647	52378474	-	nebulin [Source:MGI Symbol%3BAcc:MGI:97292]	GO:0045214:sarcomere organization;GO:0030832:regulation of actin filament length;GO:0007517:muscle organ development;GO:0030049:muscle filament sliding;GO:0007525:somatic muscle development;	GO:0030018:Z disc;GO:0043234:protein complex;GO:0005865:striated muscle thin filament;GO:0005829:cytosol;GO:0015629:actin cytoskeleton;	GO:0008307:structural constituent of muscle;GO:0003779:actin binding;	K18267	-
ENSMUSG00000026523	Wdr64	3997	37	0.42	29	0.42	66	1.16	61	1.06	50.8206	1.39227	0.379666	3.6671	0.000245319	0.00697502	Ups	1	175698593	175815734	+	WD repeat domain 64 [Source:MGI Symbol%3BAcc:MGI:1923070]	-	-	-	-	-
ENSMUSG00000024421	Lama3	10745	105	0.45	50	0.27	151	0.99	97	0.63	103.795	1.15419	0.315194	3.66183	0.000250415	0.00706607	Ups	18	12333819	12583013	+	laminin%2C alpha 3 [Source:MGI Symbol%3BAcc:MGI:99909]	GO:0030334:regulation of cell migration;GO:0045995:regulation of embryonic development;GO:0016337:single organismal cell-cell adhesion;GO:0030155:regulation of cell adhesion;GO:0031581:hemidesmosome assembly;	GO:0005606:laminin-1 complex;GO:0030056:hemidesmosome;GO:0005913:cell-cell adherens junction;GO:0005610:laminin-5 complex;GO:0005608:laminin-3 complex;	GO:0005102:receptor binding;	K06240	;ko04151 PI3K-Akt signaling pathway;ko04510 Focal adhesion;ko04512 ECM-receptor interaction;ko05145 Toxoplasmosis;ko05146 Amoebiasis;ko05165 Human papillomavirus infection;ko05200 Pathways in cancer;ko05222 Small cell lung cancer;
ENSMUSG00000054568	Usp17la	2656	74	1.28	45	0.97	146	3.87	68	1.77	86.7874	1.30746	0.357294	3.65934	0.000252868	0.00709503	Ups	7	104857009	104862667	+	ubiquitin specific peptidase 17-like A [Source:MGI Symbol%3BAcc:MGI:107699]	GO:0016579:protein deubiquitination;GO:0006511:ubiquitin-dependent protein catabolic process;	-	GO:0004843:ubiquitin-specific protease activity;	K11845	-
ENSMUSG00000026475	Rgs16	2339	32	0.63	27	0.66	2	0.06	2	0.06	13.7445	-3.43929	0.940183	-3.65811	0.00025408	0.00711125	Down	1	153740349	153745468	+	regulator of G-protein signaling 16 [Source:MGI Symbol%3BAcc:MGI:108407]	GO:0038032:termination of G-protein coupled receptor signaling pathway;GO:0043547:positive regulation of GTPase activity;	GO:0045121:membrane raft;GO:0005737:cytoplasm;GO:0005886:plasma membrane;	GO:0005096:GTPase activator activity;	K16449	-
ENSMUSG00000040723	Rcsd1	10131	77	0.35	61	0.35	120	0.83	93	0.64	91.016	1.07298	0.29334	3.65779	0.000254399	0.00711125	Ups	1	165646516	165709757	-	RCSD domain containing 1 [Source:MGI Symbol%3BAcc:MGI:2676394]	GO:0071474:cellular hyperosmotic response;	-	GO:0051015:actin filament binding;	K18615	-
ENSMUSG00000031673	Cdh11	8904	42	0.22	27	0.17	1	0.01	0	0	14.777	-5.64664	1.55724	-3.62605	0.000287791	0.00785349	Down	8	102632095	102785642	-	cadherin 11 [Source:MGI Symbol%3BAcc:MGI:99217]	GO:0007156:homophilic cell adhesion via plasma membrane adhesion molecules;GO:0021957:corticospinal tract morphogenesis;GO:0034329:cell junction assembly;GO:0001501:skeletal system development;GO:0001503:ossification;GO:0034332:adherens junction organization;	GO:0005737:cytoplasm;GO:0005886:plasma membrane;GO:0016021:integral component of membrane;	GO:0005509:calcium ion binding;	K06803	-
ENSMUSG00000027868	Tbx15	3747	159	1.94	92	1.41	40	0.75	39	0.72	75.2928	-1.19906	0.331843	-3.61334	0.000302274	0.00820371	Down	3	99240381	99354259	+	T-box 15 [Source:MGI Symbol%3BAcc:MGI:1277234]	GO:0006355:regulation of transcription, DNA-templated;GO:0048701:embryonic cranial skeleton morphogenesis;GO:0000122:negative regulation of transcription from RNA polymerase II promoter;	GO:0070722:Tle3-Aes complex;	GO:0001106:RNA polymerase II transcription corepressor activity;GO:0003700:sequence-specific DNA binding transcription factor activity;GO:0046982:protein heterodimerization activity;GO:0042803:protein homodimerization activity;GO:0000976:transcription regulatory region sequence-specific DNA binding;	K10182	-
ENSMUSG00000045954	Cavin2	3055	28	0.42	37	0.69	1	0.02	0	0	14.5157	-5.61106	1.5653	-3.58466	0.000337514	0.00886983	Down	1	51289126	51302960	+	caveolae associated 2 [Source:MGI Symbol%3BAcc:MGI:99513]	GO:0045944:positive regulation of transcription from RNA polymerase II promoter;	GO:0005829:cytosol;GO:0005901:caveola;GO:0005794:Golgi apparatus;	GO:0005515:protein binding;GO:0001786:phosphatidylserine binding;	-	-
ENSMUSG00000023805	Synj2	8342	110	0.6	87	0.6	29	0.24	30	0.25	58.9673	-1.2915	0.360473	-3.58279	0.000339948	0.00891811	Down	17	5941280	6044290	+	synaptojanin 2 [Source:MGI Symbol%3BAcc:MGI:1201671]	GO:0046855:inositol phosphate dephosphorylation;GO:0046856:phosphatidylinositol dephosphorylation;GO:0048312:intracellular distribution of mitochondria;GO:0007420:brain development;GO:0046854:phosphatidylinositol phosphorylation;	GO:0032587:ruffle membrane;GO:0031315:extrinsic component of mitochondrial outer membrane;GO:0005881:cytoplasmic microtubule;GO:0048471:perinuclear region of cytoplasm;GO:0043679:axon terminus;	GO:0003723:RNA binding;GO:0052744:phosphatidylinositol monophosphate phosphatase activity;GO:0004439:phosphatidylinositol-4,5-bisphosphate 5-phosphatase activity;GO:0030165:PDZ domain binding;GO:0000166:nucleotide binding;GO:0004445:inositol-polyphosphate 5-phosphatase activity;GO:0017124:SH3 domain binding;	K01099	;ko00562 Inositol phosphate metabolism;ko01100 Metabolic pathways;ko04070 Phosphatidylinositol signaling system;
ENSMUSG00000032085	Tagln	1988	142	3.27	74	2.13	31	1.1	32	1.11	63.094	-1.30174	0.36814	-3.53599	0.000406246	0.0101067	Down	9	45929619	45936058	-	transgelin [Source:MGI Symbol%3BAcc:MGI:106012]	GO:0007010:cytoskeleton organization;GO:0007517:muscle organ development;	GO:0005737:cytoplasm;	GO:0003779:actin binding;	-	-
ENSMUSG00000039106	Htr5a	5376	214	1.82	130	1.39	76	1	41	0.53	105.85	-1.09145	0.309514	-3.52634	0.000421347	0.0103786	Down	5	27842149	27855088	+	5-hydroxytryptamine (serotonin) receptor 5A [Source:MGI Symbol%3BAcc:MGI:96283]	GO:0007210:serotonin receptor signaling pathway;GO:0021766:hippocampus development;GO:0019933:cAMP-mediated signaling;GO:0032355:response to estradiol;GO:0007610:behavior;GO:0007187:G-protein coupled receptor signaling pathway, coupled to cyclic nucleotide second messenger;GO:0030815:negative regulation of cAMP metabolic process;	GO:0030425:dendrite;GO:0005791:rough endoplasmic reticulum;GO:0005794:Golgi apparatus;GO:0005887:integral component of plasma membrane;GO:0043204:perikaryon;	GO:0004993:serotonin receptor activity;	K04161	;ko04020 Calcium signaling pathway;ko04080 Neuroactive ligand-receptor interaction;ko04726 Serotonergic synapse;
ENSMUSG00000005124	Ccn4	5565	84	0.69	58	0.6	20	0.25	16	0.2	40.3671	-1.52349	0.440266	-3.46039	0.000539387	0.0126396	Down	15	66891320	66923201	+	cellular communication network factor 4 [Source:MGI Symbol%3BAcc:MGI:1197008]	GO:0016055:Wnt signaling pathway;GO:0001558:regulation of cell growth;GO:0007155:cell adhesion;GO:0007267:cell-cell signaling;GO:0007165:signal transduction;	GO:0005737:cytoplasm;GO:0005576:extracellular region;GO:0005615:extracellular space;	GO:0005520:insulin-like growth factor binding;	-	-
ENSMUSG00000037028	Gm12800	1455	30	0.94	35	1.38	69	3.34	55	2.62	50.0432	1.35836	0.394594	3.44243	0.000576513	0.0132803	Ups	4	101909121	101911908	+	predicted gene 12800 [Source:MGI Symbol%3BAcc:MGI:3652120]	-	-	-	-	-
ENSMUSG00000035852	Misp	2848	48	0.77	57	1.15	10	0.25	12	0.29	29.2258	-1.83432	0.536183	-3.42106	0.000623774	0.0141937	Down	10	79820989	79830490	+	mitotic spindle positioning [Source:MGI Symbol%3BAcc:MGI:1926156]	-	-	-	-	-
ENSMUSG00000027401	Tgm3	4135	43	0.48	53	0.73	62	1.06	110	1.84	70.8816	1.26506	0.371107	3.40887	0.000652321	0.0147533	Ups	2	130012349	130050399	+	transglutaminase 3%2C E polypeptide [Source:MGI Symbol%3BAcc:MGI:98732]	GO:0031424:keratinization;GO:0018149:peptide cross-linking;GO:0043588:skin development;GO:0043163:cell envelope organization;GO:0051262:protein tetramerization;GO:0035315:hair cell differentiation;	GO:0001533:cornified envelope;GO:0031234:extrinsic component of cytoplasmic side of plasma membrane;GO:0005737:cytoplasm;	GO:0005525:GTP binding;GO:0005509:calcium ion binding;GO:0000287:magnesium ion binding;GO:0019003:GDP binding;GO:0003924:GTPase activity;GO:0003810:protein-glutamine gamma-glutamyltransferase activity;	K05620	-
ENSMUSG00000071937	Adam25	2621	8	0.14	9	0.2	33	0.89	23	0.61	19.8999	2.15171	0.631533	3.40713	0.000656503	0.0147759	Ups	8	40752208	40756176	+	a disintegrin and metallopeptidase domain 25 (testase 2) [Source:MGI Symbol%3BAcc:MGI:1345157]	GO:0007283:spermatogenesis;GO:0030154:cell differentiation;GO:0007275:multicellular organismal development;GO:0006508:proteolysis;	GO:0016021:integral component of membrane;	GO:0005178:integrin binding;GO:0004222:metalloendopeptidase activity;GO:0008270:zinc ion binding;	K08612	-
ENSMUSG00000020469	Myl7	590	79	6.13	78	7.58	20	2.39	24	2.82	46.5586	-1.40188	0.411636	-3.40563	0.000660112	0.0148173	Down	11	5896637	5898782	-	myosin%2C light polypeptide 7%2C regulatory [Source:MGI Symbol%3BAcc:MGI:107495]	-	-	-	K12754	;ko04510 Focal adhesion;ko04670 Leukocyte transendothelial migration;ko04810 Regulation of actin cytoskeleton;ko05131 Shigellosis;ko05132 Salmonella infection;
ENSMUSG00000047786	Lix1	3434	84	1.12	55	0.92	115	2.36	90	1.82	88.5913	1.01806	0.299027	3.40457	0.000662688	0.0148472	Ups	17	17402672	17459387	+	limb and CNS expressed 1 [Source:MGI Symbol%3BAcc:MGI:1913893]	-	-	-	-	-
ENSMUSG00000095339	Zscan4b	1802	55	1.4	57	1.81	103	4.02	76	2.92	76.01	1.10787	0.326458	3.39361	0.000689778	0.0153887	Ups	7	10900740	10905050	-	zinc finger and SCAN domain containing 4B [Source:MGI Symbol%3BAcc:MGI:3645447]	GO:0045950:negative regulation of mitotic recombination;GO:0006357:regulation of transcription from RNA polymerase II promoter;GO:0007566:embryo implantation;GO:0048863:stem cell differentiation;GO:0010833:telomere maintenance via telomere lengthening;GO:0016032:viral process;	GO:0000784:nuclear chromosome, telomeric region;GO:0005737:cytoplasm;	GO:0008270:zinc ion binding;GO:0003677:DNA binding;GO:0003700:sequence-specific DNA binding transcription factor activity;	K09230	-
ENSMUSG00000044176	Spink10	8273	5	0.03	3	0.02	19	0.16	20	0.17	12.98	2.7423	0.812427	3.37545	0.000736961	0.0161299	Ups	18	62548911	62668070	+	serine peptidase inhibitor%2C Kazal type 10 [Source:MGI Symbol%3BAcc:MGI:3584533]	GO:0010466:negative regulation of peptidase activity;	GO:0005576:extracellular region;GO:0016021:integral component of membrane;	GO:0004867:serine-type endopeptidase inhibitor activity;	K11154	;ko00830 Retinol metabolism;ko01100 Metabolic pathways;
ENSMUSG00000097140	Gm26779	551	48	3.99	48	4.99	84	10.73	72	9.05	65.8758	1.13492	0.339028	3.34757	0.000815243	0.0175601	Ups	5	109886231	109891137	+	predicted gene%2C 26779 [Source:MGI Symbol%3BAcc:MGI:5477273]	-	-	-	-	-
ENSMUSG00000096992	Gm26788	4782	55	0.53	46	0.55	83	1.22	76	1.1	67.6072	1.09916	0.329278	3.3381	0.000843544	0.0180914	Ups	1	34165856	34178446	-	predicted gene%2C 26788 [Source:MGI Symbol%3BAcc:MGI:5477282]	-	-	-	-	-
ENSMUSG00000037653	Kctd8	3373	15	0.2	11	0.19	36	0.75	31	0.64	24.9119	1.81627	0.54522	3.33126	0.00086454	0.0184094	Ups	5	69109285	69341679	-	potassium channel tetramerisation domain containing 8 [Source:MGI Symbol%3BAcc:MGI:2443804]	GO:0008277:regulation of G-protein coupled receptor protein signaling pathway;GO:0051260:protein homooligomerization;	GO:0045211:postsynaptic membrane;GO:0030054:cell junction;GO:0043235:receptor complex;GO:0005886:plasma membrane;	-	-	-
ENSMUSG00000004105	Angptl2	6286	64	0.47	34	0.31	14	0.16	2	0.02	24.9754	-2.14273	0.645278	-3.32064	0.000898127	0.0189088	Down	2	33216069	33247717	+	angiopoietin-like 2 [Source:MGI Symbol%3BAcc:MGI:1347002]	-	GO:0005576:extracellular region;	-	-	-
ENSMUSG00000050296	Abca12	14808	21	0.06	13	0.05	47	0.22	32	0.15	29.994	1.67426	0.505148	3.3144	0.000918401	0.0192002	Ups	1	71242276	71414910	-	ATP-binding cassette%2C sub-family A (ABC1)%2C member 12 [Source:MGI Symbol%3BAcc:MGI:2676312]	GO:0043129:surfactant homeostasis;GO:0048286:lung alveolus development;GO:0031424:keratinization;GO:0061436:establishment of skin barrier;GO:0055088:lipid homeostasis;GO:0035627:ceramide transport;GO:0006412:translation;	GO:0005829:cytosol;GO:0005743:mitochondrial inner membrane;GO:0005762:mitochondrial large ribosomal subunit;	GO:0005524:ATP binding;GO:0003735:structural constituent of ribosome;GO:0019843:rRNA binding;	K05646	;ko02010 ABC transporters;
ENSMUSG00000003657	Calb2	1743	87	2.29	74	2.43	24	0.97	24	0.95	48.2717	-1.30298	0.396357	-3.28739	0.0010112	0.0205643	Down	8	110137502	110168210	-	calbindin 2 [Source:MGI Symbol%3BAcc:MGI:101914]	GO:0051480:cytosolic calcium ion homeostasis;	GO:0005737:cytoplasm;GO:0005921:gap junction;GO:0005634:nucleus;	GO:0005509:calcium ion binding;	-	-
ENSMUSG00000078511	Pramef25	1684	35	0.95	19	0.65	65	2.72	41	1.69	41.9109	1.43842	0.439105	3.2758	0.00105363	0.0210826	Ups	4	143948580	143951016	-	PRAME family member 25 [Source:MGI Symbol%3BAcc:MGI:3649968]	-	-	-	-	-
ENSMUSG00000022484	Hoxc10	1909	88	2.11	79	2.37	31	1.14	19	0.69	50.2205	-1.30195	0.400658	-3.24953	0.00115594	0.0226173	Down	15	102966796	102971893	+	homeobox C10 [Source:MGI Symbol%3BAcc:MGI:96192]	GO:0009954:proximal/distal pattern formation;GO:0050905:neuromuscular process;GO:0009952:anterior/posterior pattern specification;GO:0006355:regulation of transcription, DNA-templated;GO:0001501:skeletal system development;GO:0021520:spinal cord motor neuron cell fate specification;GO:0030326:embryonic limb morphogenesis;	GO:0005634:nucleus;	GO:0043565:sequence-specific DNA binding;GO:0003700:sequence-specific DNA binding transcription factor activity;	K17444	-
ENSMUSG00000090459	Gm17210	391	67	7.85	25	3.66	105	18.9	57	10.1	65.6318	1.30441	0.40438	3.22569	0.00125669	0.0241423	Ups	14	32292924	32294974	-	predicted gene 17210 [Source:MGI Symbol%3BAcc:MGI:4938037]	-	-	-	-	-
ENSMUSG00000096619	Gm2035	435	36	3.79	24	3.16	77	12.46	38	6.05	45.8829	1.39317	0.437164	3.18682	0.00143844	0.0264755	Ups	12	87919423	87919857	-	predicted pseudogene 2035 [Source:MGI Symbol%3BAcc:MGI:3780204]	GO:0006413:translational initiation;	-	GO:0003743:translation initiation factor activity;	K03236	;ko03013 RNA transport;
ENSMUSG00000112424	Gm6494	2298	57	1.14	54	1.35	104	3.19	68	2.05	73.6228	1.0677	0.335656	3.18095	0.00146793	0.0268198	Ups	10	58757270	58759567	+	predicted gene 6494 [Source:MGI Symbol%3BAcc:MGI:3644988]	-	-	GO:0046872:metal ion binding;	-	-
ENSMUSG00000005355	Casp14	2394	15	0.29	11	0.26	50	1.47	19	0.55	25.4406	1.85615	0.592001	3.13537	0.00171635	0.0300631	Ups	10	78711991	78718294	-	caspase 14 [Source:MGI Symbol%3BAcc:MGI:1335092]	GO:0030154:cell differentiation;GO:0006508:proteolysis;	GO:0005737:cytoplasm;GO:0005634:nucleus;GO:0045095:keratin filament;	GO:0004197:cysteine-type endopeptidase activity;	K04401	-
ENSMUSG00000115813	Gm46447	2046	85	1.9	43	1.2	120	4.13	73	2.47	82.3748	1.06465	0.340876	3.12328	0.00178849	0.0308991	Ups	14	32301924	32308895	+	predicted gene%2C 46447 [Source:MGI Symbol%3BAcc:MGI:5826084]	-	-	-	-	-
ENSMUSG00000109561	Ankrd31	6208	52	0.38	35	0.32	74	0.84	63	0.7	58.0062	1.11093	0.356499	3.11622	0.00183186	0.0313939	Ups	13	96748272	96910039	+	ankyrin repeat domain 31 [Source:MGI Symbol%3BAcc:MGI:5006716]	-	-	-	-	-
ENSMUSG00000026712	Mrc1	6371	30	0.22	38	0.34	59	0.65	60	0.65	49.3447	1.22994	0.395797	3.10751	0.00188671	0.0319308	Ups	2	14229392	14332057	+	mannose receptor%2C C type 1 [Source:MGI Symbol%3BAcc:MGI:97142]	GO:0007165:signal transduction;GO:0006898:receptor-mediated endocytosis;	GO:0009986:cell surface;GO:0005886:plasma membrane;GO:0010008:endosome membrane;	GO:0004888:transmembrane signaling receptor activity;GO:0005537:mannose binding;	K06560	;ko04145 Phagosome;ko05152 Tuberculosis;
ENSMUSG00000071745	DXBay18	2862	30	0.48	11	0.22	38	0.93	47	1.14	33.0131	1.53715	0.495799	3.10034	0.00193298	0.0323108	Ups	X	73137232	73149450	-	DNA segment%2C Chr X%2C Baylor 18 [Source:MGI Symbol%3BAcc:MGI:99870]	-	-	-	-	-
ENSMUSG00000015501	Hivep2	13720	78	0.26	46	0.19	104	0.53	76	0.38	78.0324	1.00093	0.323662	3.09252	0.00198464	0.0328799	Ups	10	13966075	14151374	+	human immunodeficiency virus type I enhancer binding protein 2 [Source:MGI Symbol%3BAcc:MGI:1338076]	GO:0006355:regulation of transcription, DNA-templated;GO:0007165:signal transduction;	GO:0005667:transcription factor complex;	GO:0008270:zinc ion binding;GO:0003677:DNA binding;GO:0003700:sequence-specific DNA binding transcription factor activity;	K09239	-
ENSMUSG00000049690	Nckap5	12100	16	0.06	14	0.07	33	0.19	35	0.2	26.1273	1.62386	0.525894	3.08782	0.00201632	0.0332939	Ups	1	125913620	126830799	-	NCK-associated protein 5 [Source:MGI Symbol%3BAcc:MGI:2686394]	-	-	-	-	-
ENSMUSG00000059430	Actg2	1557	41	1.21	17	0.63	3	0.14	4	0.18	13.9252	-2.56003	0.829969	-3.08449	0.002039	0.033557	Down	6	83512905	83536265	-	actin%2C gamma 2%2C smooth muscle%2C enteric [Source:MGI Symbol%3BAcc:MGI:104589]	-	GO:0005856:cytoskeleton;GO:0005737:cytoplasm;	GO:0005524:ATP binding;	K12315	;ko04270 Vascular smooth muscle contraction;
ENSMUSG00000062393	Dgkk	7158	57	0.36	45	0.36	65	0.64	90	0.87	66.6509	1.05281	0.341571	3.08226	0.00205436	0.0336983	Ups	X	6779306	6948363	+	diacylglycerol kinase kappa [Source:MGI Symbol%3BAcc:MGI:3580254]	GO:0035556:intracellular signal transduction;GO:0006979:response to oxidative stress;GO:0016310:phosphorylation;GO:0046339:diacylglycerol metabolic process;	GO:0005886:plasma membrane;	GO:0004143:diacylglycerol kinase activity;	K00901	;ko00561 Glycerolipid metabolism;ko00564 Glycerophospholipid metabolism;ko01100 Metabolic pathways;ko01110 Biosynthesis of secondary metabolites;ko04070 Phosphatidylinositol signaling system;ko04072 Phospholipase D signaling pathway;ko04361 Axon regeneration;ko05231 Choline metabolism in cancer;
ENSMUSG00000092019	Gm4027	1850	40	0.99	39	1.21	72	2.74	57	2.13	54.3564	1.1431	0.371226	3.07926	0.00207519	0.0339438	Ups	12	87618869	87622955	+	predicted gene 4027 [Source:MGI Symbol%3BAcc:MGI:3782201]	GO:0006413:translational initiation;	-	GO:0003743:translation initiation factor activity;	K03236	;ko03013 RNA transport;
ENSMUSG00000113100	Gm48754	3661	43	0.54	35	0.55	76	1.46	52	0.98	53.6583	1.15947	0.378254	3.06532	0.00217438	0.0350129	Ups	13	17932386	17938434	+	predicted gene%2C 48754 [Source:MGI Symbol%3BAcc:MGI:6098432]	-	-	-	-	-
ENSMUSG00000050234	Gja4	1685	88	2.39	42	1.43	18	0.75	16	0.66	36.7059	-1.45411	0.475676	-3.05693	0.00223617	0.035738	Down	4	127311421	127314039	-	gap junction protein%2C alpha 4 [Source:MGI Symbol%3BAcc:MGI:95715]	GO:0048265:response to pain;GO:0006816:calcium ion transport;GO:0003158:endothelium development;GO:0001568:blood vessel development;GO:0007267:cell-cell signaling;	GO:0005922:connexon complex;GO:0016021:integral component of membrane;	-	K07613	-
ENSMUSG00000041134	Cyyr1	8894	11	0.06	7	0.05	25	0.2	25	0.19	18.2707	1.93092	0.636973	3.03141	0.00243418	0.038087	Ups	16	85421533	85553397	-	cysteine and tyrosine-rich protein 1 [Source:MGI Symbol%3BAcc:MGI:2152187]	-	GO:0016021:integral component of membrane;	-	K09512	-
ENSMUSG00000118282	Gm4840	1810	60	1.52	42	1.33	94	3.66	61	2.33	66.3869	1.05683	0.349066	3.02758	0.0024652	0.0384917	Ups	18	46355158	46356967	-	predicted gene 4840 [Source:MGI Symbol%3BAcc:MGI:3647072]	GO:0006378:mRNA polyadenylation;GO:0035307:positive regulation of protein dephosphorylation;	GO:0005730:nucleolus;GO:0005654:nucleoplasm;GO:0005737:cytoplasm;GO:0005886:plasma membrane;	-	K06100	;ko03015 mRNA surveillance pathway;ko04530 Tight junction;
ENSMUSG00000025983	Ccdc150	5021	10	0.09	5	0.06	28	0.39	18	0.25	16.4203	2.08155	0.691116	3.01187	0.00259643	0.0395882	Ups	1	54250683	54368727	+	coiled-coil domain containing 150 [Source:MGI Symbol%3BAcc:MGI:1925266]	-	-	-	-	-
ENSMUSG00000114602	Gm49223	395	16	1.86	16	2.32	34	6.06	35	6.14	26.8961	1.54519	0.517984	2.98308	0.0028536	0.0422157	Ups	13	84274844	84280817	+	predicted gene%2C 49223 [Source:MGI Symbol%3BAcc:MGI:6118679]	-	-	-	-	-
ENSMUSG00000076534	Igkv12-89	338	7	0.95	10	1.7	22	4.58	27	5.53	17.9504	1.95013	0.654232	2.98079	0.00287505	0.0424909	Ups	6	68834846	68835307	-	immunoglobulin kappa chain variable 12-89 [Source:MGI Symbol%3BAcc:MGI:4439829]	-	-	-	-	-
ENSMUSG00000033313	Fbxl8	2103	134	2.92	72	1.96	39	1.31	31	1.02	63.1012	-1.08432	0.363847	-2.98016	0.00288097	0.0424929	Down	8	105264648	105269326	+	F-box and leucine-rich repeat protein 8 [Source:MGI Symbol%3BAcc:MGI:1354697]	-	-	-	K10274	-
ENSMUSG00000091273	Gm6673	700	10	0.65	6	0.49	25	2.51	21	2.08	16.6725	1.98221	0.669986	2.95858	0.00309058	0.0444442	Ups	5	17223710	17227934	-	predicted gene 6673 [Source:MGI Symbol%3BAcc:MGI:3645556]	-	-	-	-	-
ENSMUSG00000079056	Kcnip3	3546	107	1.38	89	1.44	37	0.73	34	0.66	62.3474	-1.02071	0.346511	-2.94568	0.00322245	0.0457239	Down	2	127456498	127522094	-	Kv channel interacting protein 3%2C calsenilin [Source:MGI Symbol%3BAcc:MGI:1929258]	GO:0000122:negative regulation of transcription from RNA polymerase II promoter;GO:0043523:regulation of neuron apoptotic process;GO:0006886:intracellular protein transport;GO:0007610:behavior;GO:0071805:potassium ion transmembrane transport;GO:0034765:regulation of ion transmembrane transport;GO:0019233:sensory perception of pain;GO:0048265:response to pain;	GO:0043679:axon terminus;GO:0005794:Golgi apparatus;GO:0005829:cytosol;GO:0030425:dendrite;GO:0032993:protein-DNA complex;GO:0005783:endoplasmic reticulum;GO:0005886:plasma membrane;GO:0005634:nucleus;	GO:0005267:potassium channel activity;GO:0015459:potassium channel regulator activity;GO:0008022:protein C-terminus binding;GO:0048306:calcium-dependent protein binding;GO:0005509:calcium ion binding;GO:0043565:sequence-specific DNA binding;GO:0044325:ion channel binding;GO:0005244:voltage-gated ion channel activity;	-	-
ENSMUSG00000024578	Il17b	973	51	2.4	54	3.18	9	0.65	18	1.28	30.5387	-1.52978	0.521068	-2.93586	0.00332622	0.0468401	Down	18	61684887	61692538	+	interleukin 17B [Source:MGI Symbol%3BAcc:MGI:1928397]	GO:0030593:neutrophil chemotaxis;GO:1900017:positive regulation of cytokine production involved in inflammatory response;	GO:0005615:extracellular space;	GO:0005125:cytokine activity;	K05490	;ko04060 Cytokine-cytokine receptor interaction;ko04657 IL-17 signaling pathway;
ENSMUSG00000040533	Matn1	2001	35	0.8	26	0.74	61	2.15	43	1.49	43.0261	1.21956	0.416149	2.93058	0.00338331	0.0471987	Ups	4	130944385	130955475	+	matrilin 1%2C cartilage matrix protein [Source:MGI Symbol%3BAcc:MGI:106591]	GO:0030500:regulation of bone mineralization;GO:0003429:growth plate cartilage chondrocyte morphogenesis;	GO:0005578:proteinaceous extracellular matrix;	GO:0005515:protein binding;	-	-
ENSMUSG00000112855	Gm47842	3764	46	0.56	52	0.79	61	1.14	90	1.66	65.088	1.05229	0.359141	2.93002	0.00338937	0.0472392	Ups	10	33324012	33327775	-	predicted gene%2C 47842 [Source:MGI Symbol%3BAcc:MGI:6097046]	-	-	-	-	-
ENSMUSG00000037887	Dusp8	4870	13	0.12	12	0.14	38	0.55	22	0.31	22.7209	1.70149	0.58148	2.92614	0.00343198	0.0475665	Ups	7	142079490	142095843	-	dual specificity phosphatase 8 [Source:MGI Symbol%3BAcc:MGI:106626]	GO:0006470:protein dephosphorylation;GO:0000188:inactivation of MAPK activity;GO:0035335:peptidyl-tyrosine dephosphorylation;	GO:0005737:cytoplasm;GO:0005634:nucleus;	GO:0017017:MAP kinase tyrosine/serine/threonine phosphatase activity;GO:0004725:protein tyrosine phosphatase activity;	K04459	;ko04010 MAPK signaling pathway;ko04361 Axon regeneration;
ENSMUSG00000024940	Ltbp3	9069	56	0.28	40	0.25	13	0.1	11	0.08	27.2333	-1.54583	0.528786	-2.92336	0.00346271	0.047948	Down	19	5740904	5758532	+	latent transforming growth factor beta binding protein 3 [Source:MGI Symbol%3BAcc:MGI:1101355]	GO:0030502:negative regulation of bone mineralization;GO:0060349:bone morphogenesis;GO:0007179:transforming growth factor beta receptor signaling pathway;GO:0032331:negative regulation of chondrocyte differentiation;GO:0060430:lung saccule development;GO:0045780:positive regulation of bone resorption;	GO:0005576:extracellular region;GO:0005578:proteinaceous extracellular matrix;	GO:0005509:calcium ion binding;GO:0019838:growth factor binding;GO:0005488:binding;	K08023	-
